# Supplementary material for: Towards the implementation of a DNA barcode library for the identification of Peruvian species of Anastrepha (Diptera: Tephritidae)
Source: PLoS One. 2020 Jan 31;15(1):e0228136. doi: 10.1371/journal.pone.0228136 (PMC6994132; doi:10.1371/journal.pone.0228136)
Supplement: S1 Table — (XLSX) [file pone.0228136.s001.xlsx]

## Sheet: Hoja1
Species group	Species	BIN	Sample ID	Process ID	Genbank	COI Seq.Length	Collection Date	Department (Province)	Lat	Lon	Collector	Taxonomic expertise
mucronata	Anastrepha atrox	BOLD:ACZ3636	CCDB-29865-A03	SENTO383-17	MN454457	658	2010	Cajamarca	-7.16125	-78.4877	Dante Damas Espinoza	Norma Nolazco
	Anastrepha atrox	BOLD:ACZ3636	CCDB-29865-A04	SENTO384-17	MN454464	632	2010	Cajamarca	-7.15735	-78.5049	Dante Damas Espinoza	Norma Nolazco
	Anastrepha nolazcoae	BOLD:ACI4134	CCDB-29865-D09	SENTO425-17	MN454488	615	2007	Cajamarca (Chaupe)	-7.15941	-78.5016	Alicia Villar Lopez	Norma Nolazco
	Anastrepha nolazcoae	BOLD:ACI4134	CCDB-29865-D10	SENTO426-17	MN454445	658	2005	Huánuco (Leoncio Prado)	-9.28333	-76.0162	Gavino Lopez y Chavez	Norma Nolazco
pseudoparallela	Anastrepha dissimilis	BOLD:ACZ3389	CCDB-29865-B01	SENTO393-17	MN454424	626	2010	Cajamarca	-7.1593	-78.4996	Alicia Villar Lopez	Norma Nolazco
fraterculus	Anastrepha distincta	BOLD:AAC0699	CCDB-29866-A05	SENTO480-17	MN454483	658	2005	Apurimac	-13.6464	-72.8961	Jose Pereira Batallanos	Norma Nolazco
	Anastrepha distincta	BOLD:AAC0699	CCDB-29866-D04	SENTO515-17	MN454489	658	2005	Amazonas	-6.22996	-77.8709	Javier Munoz Fernandez	Norma Nolazco
	Anastrepha distincta	BOLD:AAC0699	CCDB-29866-D06	SENTO517-17	MN454440	611	2005	Apurimac	-13.9809	-72.9844	SENASA	Norma Nolazco
	Anastrepha distincta	BOLD:AAC0699	CCDB-29866-D07	SENTO518-17	MN454465	658	2001	Apurimac (Andahuaylas)	-13.6538	-73.3741	SENASA	Norma Nolazco
	Anastrepha distincta	BOLD:AAC0699	CCDB-29866-D08	SENTO519-17	MN454453	658	2001	Arequipa	-16.4071	-71.5466	SENASA	Norma Nolazco
	Anastrepha distincta	BOLD:AAC0699	CCDB-29866-D09	SENTO520-17	MN454431	658	2001	Arequipa	-16.4109	-71.5501	SENASA	Norma Nolazco
	Anastrepha distincta	BOLD:AAC0699	CCDB-29866-E02	SENTO525-17	MN454473	658	2001	Ica	-14.1087	-75.7388	SENASA	Norma Nolazco
	Anastrepha distincta	BOLD:AAC0699	CCDB-29866-E04	SENTO527-17	MN454491	658	2005	Ica	-14.0853	-75.6733	SENASA	Norma Nolazco
	Anastrepha distincta	BOLD:AAC0699	CCDB-29866-E06	SENTO529-17	MN454422	658	2005	Junín	-11.393	-75.6909	Fredy Camborda Zuniga	Norma Nolazco
	Anastrepha distincta	BOLD:AAC0699	CCDB-29866-E07	SENTO530-17	MN454426	658	2008	Junín (Huancayo)	-12.0343	-75.1964	SENASA	Norma Nolazco
	Anastrepha distincta	BOLD:AAC0699	CCDB-29866-E08	SENTO531-17	MN454470	658	2001	Lima	-11.7789	-76.9801	SENASA	Norma Nolazco
	Anastrepha distincta	BOLD:AAC0699	CCDB-29866-E09	SENTO532-17	MN454485	658	2001	Lima	-11.817	-76.9972	SENASA	Norma Nolazco
	Anastrepha distincta	BOLD:AAC0699	CCDB-29866-E11	SENTO534-17	MN454416	658	2005	Madre de Dios	-12.6143	-69.2706	Armando Munante	Norma Nolazco
	Anastrepha distincta	BOLD:AAC0699	CCDB-29866-F06	SENTO541-17	MN454460	658	1997	Ucayali (Coronel Portillo)	-8.39121	-74.5828	SENASA	Norma Nolazco
	Anastrepha distincta	unassigned	CCDB-29866-F10	SENTO545-17	MN454471	281	2005	VRAEM	-11.1228	-75.3515	Edgar Gomez Limaco	Norma Nolazco
	Anastrepha fraterculus	BOLD:AAC0699	CCDB-29865-C04	SENTO408-17	MN454482	614	2005	Cuzco (Calca)	-13.3211	-71.9639	Jorge Valderrama	Norma Nolazco
	Anastrepha fraterculus	BOLD:AAC0699	CCDB-29866-A01	SENTO476-17	MN454430	658	2005	Amazonas	-6.22996	-77.8709	Javier Munoz Fernandez	Norma Nolazco
	Anastrepha fraterculus	BOLD:AAC0699	CCDB-29866-A02	SENTO477-17	MN454475	568	2005	Amazonas	-6.22996	-77.8709	Javier Munoz Fernandez	Norma Nolazco
	Anastrepha fraterculus	BOLD:AAC0699	CCDB-29866-A04	SENTO479-17	MN454417	658	1995	Ancash (Huari)	-9.35002	-77.1709	SENASA	Norma Nolazco
	Anastrepha fraterculus	BOLD:AAC0699	CCDB-29866-A09	SENTO484-17	MN454446	658	2005	Ayacucho	-13.1617	-74.1935	Jose Vega Ore	Norma Nolazco
	Anastrepha fraterculus	BOLD:AAC0699	CCDB-29866-A10	SENTO485-17	MN454442	658	2005	Cajamarca	-7.12363	-78.522	Alicia Villar Lopez	Norma Nolazco
	Anastrepha fraterculus	BOLD:AAC0699	CCDB-29866-A11	SENTO486-17	MN454436	658	2005	Cajamarca	-7.13577	-78.5123	Rafael Guillen Encinas	Norma Nolazco
	Anastrepha fraterculus	BOLD:AAC0699	CCDB-29866-A12	SENTO487-17	MN454443	658	2005	Cajamarca	-7.15823	-78.4997	Alicia Villar Lopez	Norma Nolazco
	Anastrepha fraterculus	BOLD:AAC0699	CCDB-29866-B04	SENTO491-17	MN454420	658	2001	Huancavelica	-12.7802	-74.9836	SENASA	Norma Nolazco
	Anastrepha fraterculus	BOLD:AAC0699	CCDB-29866-B06	SENTO493-17	MN454476	658	2005	Huánuco	-9.93384	-76.2308	Gavino Lopez y Chavez	Norma Nolazco
	Anastrepha fraterculus	BOLD:AAC0699	CCDB-29866-B08	SENTO495-17	MN454433	658	2008	La Libertad	-8.11409	-78.9948	SENASA	Norma Nolazco
	Anastrepha fraterculus	BOLD:AAC0699	CCDB-29866-B10	SENTO497-17	MN454438	658	2008	La Libertad	-8.10395	-78.9978	SENASA	Norma Nolazco
	Anastrepha fraterculus	BOLD:AAC0699	CCDB-29866-B12	SENTO499-17	MN454477	658	2001	Lima	-11.8796	-77.044	SENASA	Norma Nolazco
	Anastrepha fraterculus	unassigned	CCDB-29866-C01	SENTO500-17	MN454478	525	2005	Pasco	-10.5717	-75.4013	Cesar Flores del Pino	Norma Nolazco
	Anastrepha fraterculus	BOLD:AAC0699	CCDB-29866-C05	SENTO504-17	MN454467	658	2008	Piura	-5.19352	-80.6916	Jose Vasquez	Norma Nolazco
	Anastrepha fraterculus	BOLD:AAC0699	CCDB-29866-C06	SENTO505-17	MN454414	658	2004	Piura	-5.22934	-80.6263	Jose Vasquez	Norma Nolazco
	Anastrepha fraterculus	BOLD:AAC0699	CCDB-29866-C08	SENTO507-17	MN454458	658	1996	San Martín	-5.99193	-76.9658	SENASA	Norma Nolazco
	Anastrepha fraterculus	BOLD:AAC0699	CCDB-29866-C09	SENTO508-17	MN454439	658	2001	Tumbes	-3.56392	-80.4132	SENASA	Norma Nolazco
	Anastrepha fraterculus	BOLD:AAC0699	CCDB-29866-C10	SENTO509-17	MN454429	658	2001	Tumbes	-3.54887	-80.4317	SENASA	Norma Nolazco
	Anastrepha fraterculus	BOLD:AAC0699	CCDB-29866-C11	SENTO510-17	MN454454	658	2001	Tumbes	-3.5519	-80.4466	SENASA	Norma Nolazco
	Anastrepha fraterculus	BOLD:AAC0699	CCDB-29866-D01	SENTO512-17	MN454425	658	2005	"VRAEM"	-11.1228	-75.3515	Edgar Gomez Limaco	Norma Nolazco
	Anastrepha ludens	BOLD:AAJ2068	CCDB-29865-C09	SENTO413-17	MN454415	658	2012	México	19.2164	-100.569	Unknown	Norma Nolazco
	Anastrepha ludens	BOLD:AAJ2068	CCDB-29865-C10	SENTO414-17	MN454452	658	2012	México	19.2164	-100.569	Unknown	Norma Nolazco
	Anastrepha obliqua	BOLD:AAC0699	CCDB-29865-D12	SENTO428-17	MN454447	658	2007	Madre de Dios (Tambopata)	-12.5885	-69.2284	Joseph Portugal Alvarez	Norma Nolazco
grandis	Anastrepha grandis	BOLD:AAE5912	CCDB-29865-B07	SENTO399-17	MN454418	658	2010	Junín (Chanchamayo)	-10.7728	-75.8142	Hector Rivera Izarra	Norma Nolazco
	Anastrepha grandis	BOLD:AAE5912	CCDB-29865-B09	SENTO401-17	MN454484	658	2004	Piura (Talara)	-5.18989	-80.6398	Jose Vasquez	Norma Nolazco
	Anastrepha grandis	BOLD:AAE5912	CCDB-29865-B10	SENTO402-17	MN454486	658	2006	Tumbes (Zarumilla)	-3.49382	-80.2576	Javier Nijahuanca Infante	Norma Nolazco
leptozona	Anastrepha leptozona	BOLD:AAR3707	CCDB-29865-C05	SENTO409-17	MN454480	658	2006	Huánuco (Leoncio Prado)	-9.28817	-75.9997	Dante Damas Espinoza	Norma Nolazco
	Anastrepha leptozona	BOLD:AAR3707	CCDB-29865-C06	SENTO410-17	MN454412	658	2008	Junín (Chanchamayo)	-11.129	-75.3709	Carlos Ramon Jeri	Norma Nolazco
	Anastrepha leptozona	BOLD:AAR3707	CCDB-29865-C07	SENTO411-17	MN454432	658	2009	Junín (Chanchamayo)	-11.129	-75.3709	Hector Rivera Izarra	Norma Nolazco
	Anastrepha leptozona	BOLD:AAR3707	CCDB-29865-C08	SENTO412-17	MN454450	658	2010	Madre de Dios	-12.5793	-69.1824	Armando Munante	Norma Nolazco
	Anastrepha leptozona	BOLD:AAR3707	CCDB-29865-D05	SENTO421-17	MN454449	658	2009	Junín (Chanchamayo)	-11.129	-75.3709	Hector Rivera Izarra	Norma Nolazco
spatulata	Anastrepha manihoti	BOLD:AAJ2072	CCDB-29865-C12	SENTO416-17	MN454444	658	2006	Huánuco (Leoncio Prado)	-9.28817	-75.9997	Dante Damas Espinoza	Norma Nolazco
	Anastrepha manihoti	BOLD:AAJ2072	CCDB-29865-D01	SENTO417-17	MN454455	658	2008	Junín (Chanchamayo)	-11.129	-75.3709	Eslander Celis Vasquez	Norma Nolazco
	Anastrepha manihoti	BOLD:AAJ2072	CCDB-29865-D03	SENTO419-17	MN454427	658	2007	Madre de Dios (Tahuamanu)	-11.2236	-70.4397	Armando Munante	Norma Nolazco
	Anastrepha montei	BOLD:AAR3720	CCDB-29865-D04	SENTO420-17	MN454459	658	2008	Huánuco (Leoncio Prado)	-9.30143	-76.0132	Dante Damas Espinoza	Norma Nolazco
ornata	Anastrepha ornata	BOLD:ADH6476	CCDB-29865-E03	SENTO431-17	MN454487	658	2006	Amazonas (Rodriguez de Mendoza)	-6.39723	-77.488	Javier Munoz Fernandez	Norma Nolazco
	Anastrepha ornata	BOLD:ADH6476	CCDB-29865-E04	SENTO432-17	MN454469	658	2006	Cajamarca (Huancabamba)	-5.23936	-79.4468	Alicia Villar Lopez	Norma Nolazco
	Anastrepha striata	BOLD:AAC9702	CCDB-29865-B03	SENTO395-17	MN454481	658	2004	Amazonas (Rodriguez de Mendoza)	-6.39206	-77.4862	Alicia Villar Lopez	Norma Nolazco
	Anastrepha striata	BOLD:AAC9702	CCDB-29865-F10	SENTO450-17	MN454456	658	2005	Amazonas (Rodriguez de Mendoza)	-6.39336	-77.5026	Javier Munoz Fernandez	Norma Nolazco
	Anastrepha striata	BOLD:AAC9702	CCDB-29865-F12	SENTO452-17	MN454451	657	2005	Cajamarca	-7.13008	-78.5353	Alicia Villar Lopez	Norma Nolazco
	Anastrepha striata	BOLD:AAC9702	CCDB-29865-G01	SENTO453-17	MN454413	658	2005	Cajamarca	-7.17029	-78.516	Rafael Guillen Encinas	Norma Nolazco
	Anastrepha striata	BOLD:AAC9702	CCDB-29865-G02	SENTO454-17	MN454479	658	2005	Cajamarca	-7.1648	-78.5294	Alicia Villar Lopez	Norma Nolazco
	Anastrepha striata	BOLD:AAC9702	CCDB-29865-G03	SENTO455-17	MN454472	658	2005	Cajamarca	-7.1648	-78.5294	Alicia Villar Lopez	Norma Nolazco
	Anastrepha striata	BOLD:AAC9702	CCDB-29865-G04	SENTO456-17	MN454423	658	2011	Cuzco (Paucartambo)	-10.7728	-75.8142	Allen Norrbom, Erick steik, Norma Nolazco	Norma Nolazco
	Anastrepha striata	BOLD:AAC9702	CCDB-29865-G05	SENTO457-17	MN454434	658	2004	Junín (Chanchamayo)	-11.0527	-75.3242	Fredy Camborda Zuniga	Norma Nolazco
dactiformis	Anastrepha punensis	BOLD:ADH4706	CCDB-29865-E07	SENTO435-17	MN454466	640	2006	Amazonas (Utcubamba)	-5.74608	-78.4511	Javier Munoz Fernandez	Norma Nolazco
serpentina	Anastrepha serpentina	BOLD:AAF3739	CCDB-29865-C11	SENTO415-17	MN454468	658	2006	Amazonas (Utcubamba)	-5.76293	-78.4141	Javier Munoz Fernandez	Norma Nolazco
	Anastrepha serpentina	BOLD:AAF3739	CCDB-29865-F06	SENTO446-17	MN454490	658	2008	Junín (Chanchamayo)	-11.129	-75.3709	Carlos Ramon Jeri	Norma Nolazco
	Anastrepha serpentina	BOLD:AAF3739	CCDB-29865-F07	SENTO447-17	MN454461	658	2005	Lima	-11.879	-77.0403	Carlos Caballero Solis	Norma Nolazco
	Anastrepha serpentina	BOLD:AAF3739	CCDB-29865-F08	SENTO448-17	MN454435	658	2005	Tumbes (Zarumilla)	-3.48872	-80.2561	Javier Nijahuanca Infante	Norma Nolazco
curvicauda	Anastrepha littoralis	BOLD: ADH4501	CCDB-29865-G11	SENTO463-17	MN454463	658	2009	Junín (Chanchamayo)	-10.9247	-74.8768	Hector Rivera Izarra	Norma Nolazco
