# Supplementary material for: Towards the implementation of a DNA barcode library for the identification of Peruvian species of Anastrepha (Diptera: Tephritidae)
Source: PLoS One. 2020 Jan 31;15(1):e0228136. doi: 10.1371/journal.pone.0228136 (PMC6994132; doi:10.1371/journal.pone.0228136)
Supplement: S1 File — Taxon label annotation: BOLD record code|species name|COIN5P|Genbank Accession Number. (FAS) [file pone.0228136.s002.fas]

>ANAST024N08|Anastrepha_barnesi|COIN5P|MF838782
NNNNNNNNNNNNNNNNNNNNNNNNNNNNNNNNNNNNNNNNNNAACATCTCTTAGAATTTTAGTTCGAACTGAATTAGGTCACCCAGGAGCTTTAATTGGAGACGATCAAATTTATAATGTAATTGTAACAGCACATGCATTTGTAATAATTTTCTTTATAGTGATACCTATCATAATTGGAGGATTTGGAAATTGACTAGTACCTTTAATACTAGGAGCTCCAGATATAGCCTTCCCACGAATAAATAATATAAGATTCTGATTATTACCTCCTTCTTTAACTCTCCTTCTAGTTAGTAGTATAGTAGAAAACGGAGCTGGAACAGGTTGAACTGTTTACCCTCCACTTTCATCTTTAATTGCTCATGGAGGCGCTTCTGTTGATTTAGCTATTTTTTCACTACACTTAGCAGGAATTTCATCAATTTTAGGGGCTGTAAATTTTATTACTACAGTAATTAATATGCGATCAACTGGTATTACATTTGATCGAATGCCATTATTTGTATGAGCAGTTGTACTAACAGCATTATTACTYTTATTATCTTTACCAGTACTTGCTGGAGCAATTACAATATTATTAACAGACCGAAATTTAAATACATCATTTNNNNNNNNNNNNNNNNNNNNNNNNNNNNNNNNNNNNNNNNNNNNNNNN
>ANAST032N08|Anastrepha_egoavili|COIN5P|MF838794
NNNNNNNNNNNNNNNNNNNNNNNNNNNNNNNNNNNNNNNNNNNNNNTCTCTTAGAATTCTAATTCGAACTGAACTAGGTCATCCTGGAGCTCTAATTGGAGATGATCAAATTTATAATGTAATTGTAACAGCTCATGCATTTGTAATAATTTTTTTTATAGTTATACCTATTATAATTGGAGGATTTGGAAATTGATTAGTTCCTTTAATACTAGGTGCTCCTGACATAGCTTTTCCACGAATAAATAATATAAGATTTTGGTTATTACCCCCCTCCCTCACCCTACTTCTAGTTAGTAGTATAGTAGAAAATGGAGCTGGTACAGGTTGAACAGTTTACCCACCCCTTTCATCCCTCATTGCTCATGGAGGGGCTTCTGTAGACCTAGCTATTTTTTCACTTCATTTAGCGGGAATCTCATCAATCCTAGGAGCAGTAAATTTTATTACAACAGTAATTAATATGCGATCAGCTGGTATAACATTTGACCGTATACCACTATTTGTATGAGCTGTAGTATTAACTGCACTTCTATTACTTTTATCTTTACCAGTTCTAGCTGGTGCAATTACAATATTATTAACAGATCGAAATTTAAATACATCATTCTNNNNNNNNNNNNNNNNNNNNNNNNNNNNNNNNNNNNNNNNNNNNNNN
>GBDP2057N06|Anastrepha_fraterculus|COIN5P|DQ116202
NNNNNNNNNNNNNNNNNNNNNNNNNNNNNNNNNNNNNNNNNNNNNNNNNNNNNNNNNNCTAATTCGAACTGAATTAGGACATCCAGGAGCCTTAATTGGAGATGATCAAATTTACAATGTAATTGTAACAGCTCACGCATTTGTAATAATTTTTTTTATAGTAATACCTATTATAATTGGAGGATTTGGAAATTGATTAGTACCTTTGATATTAGGAGCACCTGATATAGCATTCCCACGAATAAATAATATAAGATTTTGATTATTACCTCCTTCTCTTACACTATTACTAGTAAGTAGTATAGTAGAAAACAGAGCTGGTACAGGATGAACTGTTTATCCTCCATTATCATCTCTAATCGCTCATGGAGGAGCTTCAGTAGATTTAGCTATTTTTTCATTACATTTAGCTGGAATTTCATCAATCCTAGGAGCAGTAAATTTTATTACAACAGTAATTAATATACGATCTACTGGTATAACATTTGATCGAATACCTTTATTTGTATGAGCTGTAGTATTAACAGCACTATTATTACTTTTATCTTTACCAGTACTAGCTGGNGCAATNACNATATTATTAACTGACCGAAACTTAAATACATCTTTTTTTGAACCTGCTNNNNNNNNNNNNNNNNNNNNNNNNNNNNNNNNNNNN
>GBDP2058N06|Anastrepha_fraterculus|COIN5P|DQ116203
NNNNNNNNNNNNNNNNNNNNNNNNNNNNNNNNNNNNNNNNNNNNNNNNNNNNNNNNNNCTAATTCGAACTGAATTAGGACATCCAGGAGCCTTAATTGGAGATGATCAAATTTATAATGTAATTGTAACAGCTCACGCATTTGTAATAATTTTTTTTATAGTAATACCTATTATAATTGGAGGATTYGGAAATTGATTAGTACCTTTGATATTAGGAGCACCTGATATAGCATTCCCACGAATAAATAATATAAGATTTTGATTATTACCTCCTTCTCTTACACTATTACTAGTAAGTAGTATAGTAGAAAACGGAGCTGGTACAGGATGAACTGTTTATCCTCCATTATCATCTCTAATCGCTCATGGAGGAGCTTCAGTAGATTTAGCTATTTTTTCATTACATTTAGCTGGAATTTCATCAATTCTAGGAGCAGTAAATTTTATTACAACAGTCATTAATATACGATCTACTGGTATAACATTTGATCGAATACCTTTATTTGTATGAGCTGTAGTATTAACAGCACTATTATTACTTTTATCTTTACCAGTACTAGCTGGNGCAATTACNATATTATTNACTGACCGAAACNTAAATACATCTTTTTTTGATCCTGCTNNNNNNNNNNNNNNNNNNNNNNNNNNNNNNNNNNNN
>GBDP38003N19|Anastrepha_distincta|COIN5P|KT594160
AACATTATATTTTATTTTTGGAGCATGAGCTGGGATAGTAGGGACATCTCTTAGAATTCTGATTCGAACTGAATTAGGACATCCAGGAGCCTTAATTGGAGATGACCAAATTTATAATGTAATTGTAACAGCTCACGCATTTGTAATAATTTTTTTTATAGTAATACCTATTATAATTGGAGGATTTGGAAATTGATTAGTACCTTTGATATTAGGAGCACCTGATATAGCATTCCCACGAATAAATAATATAAGATTTTGATTATTACCTCCTTCTCTTACACTATTACTAGTAAGTAGTATAGTAGAAAACGGAGCTGGTACAGGATGAACTGTTTATCCTCCATTATCATCTCTAATCGCTCATGGAGGAGCTTCAGTAGATTTAGCTATTTTTTCATTACATCTAGCTGGAATTTCATCAATTCTAGGAGCAGTAAATTTTATTACAACAGTAATTAATATGCGATCTACTGGTATAACATTTGATCGAATACCTTTATTTGTATGAGCTGTAGTATTAACAGCACTATTATTACTTTTGTCTTTACCAGTACTAGCTGGTGCAATTACTATATTATTAACTGACCGAAATTTAAATACATCTTTTTTTGATCCTGCTGGAGGAGGAGACCCAATTTTATACCAACATTTATTT
>GBDP38006N19|Anastrepha_fraterculus|COIN5P|KT594092
AACATTATATTTCATTTTTGGAGCATGAGCTGGAATAGTAGGAACATCTCTTAGAATTCTAATTCGAACTGAATTAGGACATCCAGGAGCCTTAATTGGAGATGATCAAATTTATAATGTAATTGTAACAGCTCACGCATTTGTAATAATTTTTTTTATAGTAATACCTATTATAATTGGAGGATTCGGAAATTGATTAGTACCTTTGATATTAGGAGCACCTGATATAGCATTCCCACGAATAAATAATATAAGATTTTGATTATTACCTCCTTCTCTTACACTATTACTAGTAAGTAGTATAGTAGAAAACGGAGCTGGTACAGGATGAACTGTTTATCCTCCATTATCATCTTTAATCGCTCATGGAGGAGCTTCAGTAGATTTAGCTATTTTTTCATTACATTTAGCTGGAATTTCATCAATTCTAGGAGCAGTAAATTTTATTACAACAGTAATTAATATACGATCTACTGGTATAACATTTGATCGAATACCTTTATTTGTATGAGCTGTAGTATTAACAGCACTATTATTACTTTTATCTTTACCAGTACTAGCTGGTGCAATTACTATATTATTAACTGACCGAAACTTAAATACATCTTTTTTTGATCCTGCTGGAGGAGGAGATCCAATTTTATATCAACATTTATTT
>GBDP38008N19|Anastrepha_fraterculus|COIN5P|KT594151
AACATTATATTTCATTTTTGGAGCATGAGCTGGAATAGTAGGAACATCTCTTAGAATTCTAATTCGAACTGAATTAGGACATCCAGGAGCCTTAATTGGAGATGATCAAATTTATAATGTAATTGTAACAGCTCACGCATTTGTAATAATTTTTTTTATAGTAATACCTATTATAATTGGAGGATTCGGAAATTGATTAGTACCTTTGATATTAGGAGCACCTGATATAGCATTCCCACGAATAAATAATATAAGATTTTGATTATTACCTCCTTCTCTTACACTATTACTAGTAAGTAGTATAGTAGAAAACGGAGCTGGTACAGGATGAACTGTTTATCCTCCATTATCATCTTTAATCGCTCATGGAGGAGCTTCAGTAGATTTAGCTATTTTTTCATTACATTTAGCTGGAATTTCATCAATTCTAGGAGCAGTAAATTTTATTACAACAGTAATTAATATACGATCTACTGGTATAACATTTGATCGAATACCTTTATTTGTATGAGCTGTAGTATTAACAGCACTATTATTACTTTTATCTTTACCAGTACTAGCTGGTGCAATTACTATATTATTAACTGACCGAAACTTAAATACATCTTTTTTTGATCCTGCTGGAGGAGGAGATCCAATTTTATATCAACATTTATTT
>GBDP38009N19|Anastrepha_fraterculus|COIN5P|KT594168
AACATTATATTTCATTTTTGGAGCATGAGCTGGAATAGTAGGAACATCTCTTAGAATTCTAATTCGAACTGAATTAGGACATCCAGGAGCCTTAATTGGAGATGATCAAATTTATAATGTAATTGTAACAGCTCACGCATTTGTAATAATTTTTTTTATAGTAATACCTATTATAATTGGAGGATTCGGAAATTGATTAGTACCTTTGATATTAGGAGCACCTGATATAGCATTCCCACGAATAAATAATATAAGATTTTGATTATTACCTCCTTCTCTTACACTATTACTAGTAAGTAGTATAGTAGAAAACGGAGCTGGTACAGGATGAACTGTTTATCCTCCATTATCATCTTTAATCGCTCATGGAGGAGCTTCAGTAGATTTAGCTATTTTTTCATTACATTTAGCTGGAATTTCATCAATTCTAGGAGCAGTAAATTTTATTACAACAGTAATTAATATACGATCTACTGGTATAACATTTGATCGAATACCTTTATTTGTATGAGCTGTAGTATTAACAGCACTATTATTACTTTTATCTTTACCAGTACTAGCTGGTGCAATTACTATATTATTAACTGACCGAAACTTAAATACATCTTTTTTTGATCCTGCTGGAGGAGGAGATCCAATTTTATATCAACATTTATTT
>GBDP38010N19|Anastrepha_fraterculus|COIN5P|KT594172
AACATTATATTTCATTTTTGGAGCATGAGCTGGAATAGTAGGAACATCTCTTAGAATTCTAATTCGAACTGAATTAGGACATCCAGGAGCCTTAATTGGAGATGATCAAATTTATAATGTAATTGTAACAGCTCACGCATTTGTAATAATTTTTTTTATAGTAATACCTATTATAATTGGAGGATTCGGAAATTGATTAGTACCTTTGATATTAGGAGCACCTGATATAGCATTCCCACGAATAAATAATATAAGATTTTGATTATTACCTCCTTCTCTTACACTATTACTAGTAAGTAGTATAGTAGAAAACGGAGCTGGTACAGGATGAACTGTTTATCCTCCATTATCATCTTTAATCGCTCATGGAGGAGCTTCAGTAGATTTAGCTATTTTTTCATTACATTTAGCTGGAATTTCATCAATTCTAGGAGCAGTAAATTTTATTACAACAGTAATTAATATACGATCTACTGGTATAACATTTGATCGAATACCTTTATTTGTATGAGCTGTAGTATTAACAGCACTATTATTACTTTTATCTTTACCAGTACTAGCTGGTGCAATTACTATATTATTAACTGACCGAAACTTAAATACATCTTTTTTTGATCCTGCTGGAGGAGGAGATCCAATTTTATATCAACATTTATTT
>GBDP38011N19|Anastrepha_fraterculus|COIN5P|KT594178
AACATTATATTTCATTTTTGGAGCATGAGCTGGAATAGTAGGAACATCTCTTAGAATTCTAATTCGAACTGAATTAGGACATCCAGGAGCCTTAATTGGAGATGATCAAATTTATAATGTAATTGTAACAGCTCACGCATTTGTAATAATTTTTTTTATAGTAATACCTATTATAATTGGAGGATTCGGAAATTGATTAGTACCTTTGATATTAGGAGCACCTGATATAGCATTCCCACGAATAAATAATATAAGATTTTGATTATTACCTCCTTCTCTTACACTATTACTAGTAAGTAGTATAGTAGAAAACGGAGCTGGTACAGGATGAACTGTTTATCCTCCATTATCATCTTTAATCGCTCATGGAGGAGCTTCAGTAGATTTAGCTATTTTTTCATTACATTTAGCTGGAATTTCATCAATTCTAGGAGCAGTAAATTTTATTACAACAGTAATTAATATACGATCTACTGGTATAACATTTGATCGAATACCTTTATTTGTATGAGCTGTAGTATTAACAGCACTATTATTACTTTTATCTTTACCAGTACTAGCTGGTGCAATTACTATATTATTAACTGACCGAAACTTAAATACATCTTTTTTTGATCCTGCTGGAGGAGGAGATCCAATTTTATATCAACATTTATTT
>GBDP38016N19|Anastrepha_obliqua|COIN5P|KT594115
AACATTATATTTTATTTTTGGAGCATGAGCTGGAATAGTAGGAACATCTCTTAGAATTCTAATTCGAACTGAATTAGGACATCCAGGAGCCTTAATTGGAGATGATCAAATTTATAACGTAATTGTAACAGCTCACGCATTTGTAATAATTTTTTTTATAGTAATGCCTATTATAATTGGAGGATTTGGAAATTGATTAGTACCTTTAATATTAGGAGCACCTGATATAGCATTCCCACGAATAAATAATATAAGATTTTGATTATTACCCCCTTCTCTTACACTATTACTAGTAAGTAGTATAGTAGAAAACGGAGCTGGTACAGGATGAACTGTTTATCCTCCATTATCATCTTTAATCGCTCATGGAGGAGCTTCAGTAGATTTAGCTATTTTTTCATTACATTTAGCTGGAATTTCATCAATTCTAGGAGCAGTAAATTTTATTACAACGGTAATTAATATACGATCTACTGGTATAACATTTGATCGAATACCTTTATTTGTATGAGCTGTAGTATTAACAGCACTTTTATTACTTTTATCCTTACCAGTACTAGCTGGTGCAATTACTATATTATTAACTGACCGAAACTTAAATACATCTTTTTTTGACCCTGCTGGAGGAGGAGATCCAATTTTATATCAACATTTATTT
>GBDP38025N19|Anastrepha_distincta|COIN5P|KT594162
AACATTATATTTTATTTTTGGAGCATGAGCTGGGATAGTAGGGACATCTCTTAGAATTCTGATTCGAACTGAATTAGGACATCCAGGAGCCTTAATTGGAGATGACCAAATTTATAATGTAATTGTAACAGCTCACGCATTTGTAATAATTTTTTTTATAGTAATACCTATTATAATTGGAGGATTTGGAAATTGATTAGTACCTTTGATATTAGGAGCACCTGATATAGCATTCCCACGAATAAATAATATAAGATTTTGATTATTACCTCCTTCTCTTACACTATTACTAGTAAGTAGTATAGTAGAAAACGGAGCTGGTACAGGATGAACTGTTTATCCTCCATTATCATCTCTAATCGCTCATGGAGGAGCTTCAGTAGATTTAGCTATTTTTTCATTACATCTAGCTGGAATTTCATCAATTCTAGGAGCAGTAAATTTTATTACAACAGTAATTAATATGCGATCTACTGGTATAACATTTGATCGAATACCTTTATTTGTATGAGCTGTAGTATTAACAGCACTATTATTACTTTTGTCTTTACCAGTACTAGCTGGTGCAATTACTATATTATTAACTGACCGAAATTTAAATACATCTTTTTTTGATCCTGCTGGAGGAGGAGACCCAATTTTATACCAACATTTATTT
>GBDP38026N19|Anastrepha_distincta|COIN5P|KT594164
AACATTATATTTTATTTTTGGAGCATGAGCTGGGATAGTAGGGACATCTCTTAGAATTCTGATTCGAACTGAATTAGGACATCCAGGAGCCTTAATTGGAGATGACCAAATTTATAATGTAATTGTAACAGCTCACGCATTTGTAATAATTTTTTTTATAGTAATACCTATTATAATTGGAGGATTTGGAAATTGATTAGTACCTTTGATATTAGGAGCACCTGATATAGCATTCCCACGAATAAATAATATAAGATTTTGATTATTACCTCCTTCTCTTACACTATTACTAGTAAGTAGTATAGTAGAAAACGGAGCTGGTACAGGATGAACTGTTTATCCTCCATTATCATCTCTAATCGCTCATGGAGGAGCTTCAGTAGATTTAGCTATTTTTTCATTACATCTAGCTGGAATTTCATCAATTCTAGGAGCAGTAAATTTTATTACAACAGTAATTAATATGCGATCTACTGGTATAACATTTGATCGAATACCTTTATTTGTATGAGCTGTAGTATTAACAGCTCTATTATTACTTTTGTCTTTACCAGTACTAGCTGGTGCAATTACTATATTATTAACTGACCGAAATTTAAATACATCTTTTTTTGATCCTGCTGGAGGAGGAGACCCAATTTTATACCAACATTTATTT
>GBDP38093N19|Anastrepha_melanoptera|COIN5P|KY428247
NNNNNNNNNNNNNNNNNNNNNNNNNNNNNNNGGTATAGTAGGAACATCCCTTAGAATTCTAATTCGAACTGAATTAGGGCACCCAGGAGCACTAATTGGGGATGACCAAATTTATAATGTAATTGTAACAGCCCATGCATTTGTAATAATTTTTTTTATAGTAATACCTATTATAATTGGTGGATTTGGAAACTGATTAGTTCCCTTAATATTAGGAGCCCCTGATATAGCTTTCCCACGAATAAATAATATAAGATTCTGGTTATTACCCCCCTCCCTCACACTACTCCTAGTTAGAAGTATAGTAGAAAACGGAGCTGGTACAGGATGAACTGTTTACCCTCCTTTATCCTCCCTAATTGCTCATGGTGGAGCATCAGTAGATTTAGCAATTTTTTCATTACACTTAGCAGGAATTTCATCAATTTTAGGAGCAGTAAATTTTATTACAACAGTAATTAATATACGATCCACAGGTATAACATTTGACCGTATACCATTATTTGTATGAGCAGTTGTATTAACAGCTTTATTATTACTCCTATCACTACCTGTGCTAGCTGGAGCTATTACAATGTTATTAACAGATCGAAACTTAAATACTTCCTTCTTCGACCCAGCAGGAGGTGGAGACCCAATTCTATATCAACATCTATTT
>GBDP38098N19|Anastrepha_amplidentata|COIN5P|KY428264
NNNNNNNNNNNNNNNNNNNNNNNNNNNNNNNGGTATAGTAGGAACATCTCTTAGAATTCTAATTCGAACTGAACTAGGGCACCCAGGAGCCTTAATTGGAGATGACCAGATTTACAATGTAATTGTAACAGCCCACGCATTCGTAATAATTTTTTTTATAGTAATACCTATTATAATTGGAGGATTTGGAAATTGATTAGTACCTTTAATATTAGGAGCACCTGATATAGCATTTCCACGAATAAATAATATAAGATTTTGATTATTACCTCCTTCTCTTACGCTATTACTAGTAAGTAGTATAGTAGAAAACGGAGCTGGTACAGGATGAACTGTTTACCCTCCCTTATCATCTTTAATTGCTCATGGAGGAGCTTCAGTAGATTTAGCCATCTTTTCATTACATTTAGCCGGTATTTCATCAATCTTAGGAGCAGTAAATTTTATTACAACAGTAATTAATATACGATCTACTGGTATAACATTTGATCGAATACCATTATTTGTATGAGCTGTAGTATTAACAGCTCTATTATTACTTTTATCCTTACCAGTACTAGCTGGTGCAATCACAATACTATTAACAGACCGAAACTTAAATACGTCATTTTTTGACCCTGCCGGAGGAGGAGATCCAATTTTATACCAACATCTATTT
>GBDP38105N19|Anastrepha_punensis|COIN5P|KY428308
NNNNNNNNNNNNNNNNNNNNNNNNNNNNNNNGGAATAGTAGGAACATCCCTTAGAATTTTAATTCGAACTGAATTAGGTCATCCAGGTGCTTTAATTGGAGATGATCAAATTTACAATGTAATTGTAACAGCTCATGCATTTGTAATAATTTTCTTTATAGTTATACCTATCATAATTGGAGGATTTGGAAATTGACTAGTACCCCTAATACTAGGAGCCCCTGATATAGCTTTCCCACGAATAAATAATATAAGATTCTGATTATTACCCCCTTCCCTTACCTTACTCCTAGTTAGAAGTATAGTAGAAAACGGAGCCGGTACAGGATGGACTGTTTATCCTCCACTTTCATCTCTAATTGCTCATGGAGGAGCATCTGTAGATCTAGCAATTTTTTCATTACATCTAGCAGGAATTTCATCAATTTTAGGAGCAGTAAATTTTATTACTACAGTTATTAATATACGATCCACTGGTATAACATTTGATCGAATACCATTATTTGTATGAGCTGTTGTACTAACAGCATTATTACTACTTTTATCTTTACCAGTGCTAGCTGGAGCTATCACAATATTACTTACAGATCGAAATTTAAATACATCATTTTTTGACCCAGCTGGAGGAGGAGACCCAATCTTATACCAACATTTATTT
>GBDP38106N19|Anastrepha_serpentina|COIN5P|KY428311
NNNNNNNNNNNNNNNNNNNNNNNNNNNNNNNGGTATAGTAGGTACATCCCTTAGAATCCTTATTCGAACAGAATTAGGTCACCCAGGAGCCCTAATTGGAGATGATCAAATTTATAATGTAATTGTAACAGCTCACGCATTTGTAATAATTTTTTTTATAGTAATACCTATTATAATTGGAGGATTCGGAAATTGACTAGTTCCTTTAATATTAGGAGCACCTGATATAGCATTCCCACGAATAAATAATATAAGATTTTGATTATTACCCCCTTCTCTTACTCTACTGCTAGTAAGTAGTATAGTAGAAAATGGAGCTGGTACAGGATGAACTGTTTACCCCCCATTATCATCTCTAATTGCTCATGGAGGAGCTTCAGTAGATTTAGCTATTTTTTCACTACATCTAGCCGGAATCTCATCAATTCTAGGGGCAGTAAATTTTATCACAACAGTAATTAATATACGATCCACTGGTATAACATTTGATCGAATACCATTATTTGTATGAGCCGTAGTATTAACAGCTTTATTATTACTTTTATCTTTACCAGTATTAGCCGGTGCTATTACAATGTTATTAACAGACCGAAATTTAAATACATCATTCTTTGACCCAGCCGGAGGAGGAGACCCAATTTTATACCAACATTTATTT
>GBDP38107N19|Anastrepha_striata|COIN5P|KY428316
NNNNNNNNNNNNNNNNNNNNNNNNNNNNNNNGGTATAGTAGGAACATCTCTTAGAATCCTAATTCGAACTGAATTAGGTCACCCAGGAGCCTTAATTGGAGATGATCAAATTTACAATGTAATTGTAACAGCACACGCATTTGTAATAATTTTTTTTATAGTAATACCTATCATAATTGGTGGATTCGGAAATTGACTAGTACCCTTGATATTAGGGGCACCTGATATAGCATTCCCACGAATAAATAATATAAGATTTTGATTATTGCCTCCTTCTCTTACATTACTACTAGTAAGTAGTATAGTAGAAACCGGGGCTGGTACAGGTTGAACTGTTTACCCTCCATTATCATCTTTAATTGCTCATGGAGGAGCTTCAGTAGACTTAGCTATTTTTTCATTACACCTAGCTGGAATTTCATCAATTCTAGGGGCGGTAAATTTTATCACAACAGTAATTAATATACGATCTACTGGTATAACATTTGACCGAATACCATTATTTGTATGAGCTGTAGTATTAACAGCACTATTATTACTTCTATCCTTACCAGTACTAGCAGGTGCAATTACAATATTGTTAACAGATCGAAATTTAAACACCTCGTTTTTTGACCCTGCTGGAGGAGGAGACCCAATTTTATACCAACATTTATTT
>GBDP38115N19|Anastrepha_robynae|COIN5P|KY428363
NNNNNNNNNNNNNNNNNNNNNNNNNNNNNNNGGTATAGTAGGCACCTCCCTAAGAATTTTAATTCGAACTGAATTAGGTCATCCAGGAGCACTTATTGGAGATGACCAAATTTATAATGTAATTGTAACTGCACACGCATTTGTAATAATTTTCTTTATAGTTATACCTATTATAATTGGAGGATTTGGAAATTGATTAGTACCCTTAATACTAGGAGCCCCTGATATAGCATTTCCACGAATAAATAATATAAGATTTTGATTACTACCCCCCTCTCTTACTCTACTACTAGTTAGAAGTATAGTAGAAAACGGAGCCGGTACAGGATGAACTGTTTATCCTCCTCTATCATCTTTAATTGCCCACGGAGGAGCATCCGTAGATTTAGCAATTTTTTCACTACATTTAGCAGGAATCTCATCAATTTTAGGAGCAGTAAATTTCATTACAACAGTCATTAATATACGATCTACTGGTATAACTTTTGACCGAATACCATTATTTGTATGAGCAGTCGTATTAACAGCATTACTACTCCTTCTATCTTTACCAGTACTAGCTGGAGCCATCACAATACTATTAACAGATCGAAACTTAAATACCTCATTCTTTGACCCAGCTGGAGGGGGTGATCCAATTTTATACCAACATTTATTT
>GBDP38118N19|Anastrepha_cryptostrepha|COIN5P|KY428377
NNNNNNNNNNNNNNNNNNNNNNNNNNNNNNNGGTATAGTTGGAACATCCCTTAGAATTTTAATTCGAACTGAATTAGGACATCCAGGTGCTTTAATTGGAGATGACCAAATTTATAATGTAATTGTAACAGCTCATGCATTTGTTATAATTTTTTTTATAGTTATACCTATTATAATTGGAGGATTTGGTAATTGACTAGTACCCCTAATACTAGGAGCCCCAGATATAGCCTTTCCACGAATAAATAATATAAGATTCTGATTATTACCTCCTTCTTTAACCCTACTGCTAATTAGCAGTATAGTAGAAAATGGAGCTGGTACAGGATGAACAGTTTATCCACCTTTATCATCTATTATTGCACATGGAGGTGCATCTGTTGATCTAGCTATTTTTTCTCTACATTTAGCTGGTATTTCATCAATTATAGGAGCTGTTAATTTTATTACAACAGTAATTAATATACGATCAACTGGAATAACCTTTGATCGAATACCTTTATTTGTTTGAGCTGTTGTTTTAACTGCTTTATTACTTTTATTATCATTACCAGTACTTGCAGGAGCAATTACAATATTATTAACAGATCGAAATTTAAATACTTCATTTTTTGACCCTGCAGGAGGAGGGGATCCTATTTTATATCAACATTTATTT
>GBDP38119N19|Anastrepha_hadracantha|COIN5P|KY428380
NNNNNNNNNNNNNNNNNNNNNNNNNNNNNNNGGTATAGTAGGTACATCTCTTAGAATTTTAATTCGAACTGAATTAGGACATCCAGGAGCCCTTATTGGAGATGACCAAATCTATAATGTAATTGTAACAGCACATGCATTTGTAATAATTTTTTTTATAGTAATACCTGTCATAATTGGAGGATTTGGAAATTGATTAGTACCATTAATACTAGGAGCCCCTGATATAGCATTTCCACGAATAAATAATATAAGATTCTGACTATTACCCCCTTCCCTTACTCTTCTTCTAGTTAGTAGAATAGTGGAAAATGGAGCTGGTACAGGATGAACTGTTTACCCACCACTTTCATCTCTTATTGCTCATGGAGGAGCCTCTGTAGATTTAGCTATTTTTTCATTACATCTAGCAGGAATCTCATCAATTTTAGGAGCAGTAAATTTTATTACAACAGTAATTAATATACGATCAACTGGAATGACATTCGATCGAATACCATTATTTGTATGAGCTGTTGTATTAACAGCATTACTACTCCTTTTATCATTACCAGTCCTAGCTGGTGCTATTACTATATTACTAACAGATCGAAATTTAAATACTTCATTCTTTGACCCAGCAGGAGGTGGAGATCCAATTTTATATCAACATTTATTT
>GBDP38120N19|Anastrepha_nigripalpis|COIN5P|KY428383
NNNNNNNNNNNNNNNNNNNNNNNNNNNNNNNGGAATAGTGGGGACATCCCTCAGTATTCTAATTCGAACTGAATTAGGTCATCCAGGGGCCTTAATTGGAGACGATCAAATTTATAATGTAATTGTAACAGCACACGCATTTGTGATAATTTTTTTTATAGTAATGCCTATTATAATTGGAGGATTCGGAAATTGATTAGTGCCTTTAATACTAGGAGCCCCCGACATAGCATTCCCACGAATAAACAATATAAGATTTTGGTTATTACCTCCTTCTCTTACCCTACTACTAGTAAGTAGCATAGTAGAAAACGGGGCAGGTACAGGATGAACTGTTTATCCTCCATTATCATCTCTAATCGCTCATGGAGGAGCCTCAGTGGATTTAGCTATTTTTTCACTACATTTAGCTGGAATTTCATCAATTCTAGGGGCAGTAAATTTTATTACTACAGTAATTAATATACGGTCTACTGGCATATCATTTGACCGAATACCTTTATTTGTATGAGCTGTTGTACTAACAGCACTATTATTACTTTTATCTTTACCAGTACTAGCCGGGGCAATTACTATGTTACTAACAGATCGAAACTTAAATACTTCCTTCTTTGACCCCGCTGGAGGAGGAGACCCAATTTTATACCAACACTTATTT
>GBDP38121N19|Anastrepha_robynae|COIN5P|KY428388
NNNNNNNNNNNNNNNNNNNNNNNNNNNNNNNGGTATAGTAGGCACCTCCCTAAGAATTTTAATTCGAACTGAATTAGGTCATCCAGGAGCACTTATTGGAGATGACCAAATTTATAATGTAATTGTAACTGCACACGCATTTGTAATAATTTTCTTTATAGTTATACCTATTATAATTGGAGGATTTGGAAATTGATTAGTACCCTTAATACTAGGAGCCCCTGATATAGCATTTCCACGAATAAATAATATAAGATTTTGATTACTACCCCCTTCTCTTACTCTACTACTAGTTAGAAGTATAGTAGAAAACGGAGCCGGTACAGGATGAACTGTTTATCCTCCTCTATCATCTTTAATTGCCCACGGAGGAGCATCCGTAGATTTAGCAATTTTTTCACTACATTTAGCAGGAATCTCATCAATTTTAGGAGCAGTAAATTTCATTACAACAGTCATTAATATACGATCTACTGGTATAACTTTTGACCGAATACCATTATTTGTATGAGCAGTCGTATTAACAGCATTACTACTCCTTCTATCTTTACCAGTACTAGCTGGAGCCATCACAATACTATTAACAGATCGAAACTTAAATACTTCATTCTTTGACCCAGCTGGAGGGGGAGATCCAATTTTATACCAACATTTATTT
>GBDP38122N19|Anastrepha_tumida|COIN5P|KY428396
NNNNNNNNNNNNNNNNNNNNNNNNNNNNNNNGGTATAGTAGGGACATCCCTTAGAATTCTAATTCGAACTGAATTAGGACACCCAGGAGCCTTAATTGGAGATGATCAAATTTACAATGTAATTGTAACAGCTCATGCATTTGTAATAATTTTTTTTATAGTAATACCTATTATAATTGGAGGATTCGGAAACTGATTAGTCCCTTTAATATTAGGAGCACCTGATATAGCGTTTCCTCGAATAAATAATATAAGTTTTTGATTATTACCACCTTCTCTTACATTATTATTAGTAAGTAGTATAGTAGAAAACGGGGCTGGTACAGGATGAACTGTTTATCCTCCATTATCATCTTTAATTGCTCATGGAGGAGCTTCAGTAGATTTAGCTATTTTTTCATTACATTTAGCTGGAATTTCATCAATCCTAGGAGCAGTAAATTTCATTACTACAGTAATTAACATACGATCTACTGGTATAACCTTTGATCGAATACCACTATTTGTCTGAGCTGTGGTATTAACAGCACTATTATTACTTTTATCTCTACCAGTGCTAGCCGGTGCAATTACAATACTATTAACAGATCGAAACTTAAATACATCATTCTTTGACCCTGCCGGAGGAGGAGATCCAATTTTATACCAACATTTATTT
>GBDP38124N19|Anastrepha_caballeroi|COIN5P|KY428405
NNNNNNNNNNNNNNNNNNNNNNNNNNNNNNNGGTATAGTAGGAACATCCCTTAGAATTTTAATTCGAACTGAATTAGGTCACCCAGGAGCTCTTATTGGAGATGACCAAATTTACAATGTAATTGTAACAGCACACGCATTCGTAATAATTTTTTTCATAGTAATACCTATTATAATTGGGGGATTCGGAAATTGATTAGTACCTTTAATATTAGGAGCCCCTGATATAGCATTTCCACGAATAAATAATATAAGATTCTGGTTATTACCCCCTTCTCTTACCCTACTACTAGTAAGCAGTATAGTGGAAAACGGAGCTGGTACAGGATGAACTGTTTATCCACCACTATCATCTCTTATTGCCCATGGAGGAGCTTCTGTTGATTTAGCTATTTTCTCATTACATCTAGCAGGAATCTCATCAATTCTAGGAGCAGTAAATTTTATTACAACAGTAATTAATATACGATCCACTGGTATAACATTTGACCGAATACCCCTGTTTGTATGAGCTGTTGTATTAACAGCATTATTACTTCTTCTATCTTTACCAGTATTAGCTGGAGCAATTACTATATTATTAACAGACCGAAATCTAAACACCTCATTCTTTGACCCAGCAGGAGGAGGGGATCCAATTTTATACCAACATTTATTC
>GBMIN64015N17|Anastrepha_adami|COIN5P|KY428386
NNNNNNNNNNNNNNNNNNNNNNNNNNNNNNNGGTATAGTGGGAACATCTCTAAGAATTCTAATTCGAACTGAACTAGGACACCCGGGAGCCTTAATTGGAGATGACCAAATTTATAATGTAATCGTAACAGCTCACGCATTTGTAATAATTTTTTTTATAGTAATACCTATTATAATTGGAGGATTCGGAAATTGACTAGTGCCTCTAATACTTGGAGCACCCGATATAGCATTCCCACGAATAAATAATATAAGATTTTGATTATTACCCCCTTCTCTTACACTACTACTAGTAAGTAGTATAGTAGAAAACGGAGCTGGTACAGGATGAACTGTTTATCCTCCACTATCATCTCTAATTGCTCATGGAGGAGCTTCAGTAGATTTAGCCATTTTTTCATTACATTTAGCTGGAATTTCATCAATCCTAGGGGCAGTAAATTTTATTACAACAGTAATTAATATACGATCCACTGGTATAACATTTGACCGAATACCATTATTCGTATGAGCTGTAGTATTAACAGCACTATTATTACTTTTATCTTTACCAGTACTAGCTGGAGCTATTACTATATTATTAACAGATCGAAACTTAAATACATCATTTTTTGACCCAGCCGGAGGAGGGGATCCAATTTTATATCAACATCTATTT
>GBMIN64017N17|Anastrepha_annonae|COIN5P|KY428390
NNNNNNNNNNNNNNNNNNNNNNNNNNNNNNNGGTATAGTAGGAACCTCCCTTAGAATTCTGATTCGAACTGAATTAGGTCACCCAGGAGCATTAATTGGAGATGATCAAATCTATAATGTAATTGTAACCGCCCACGCATTTGTAATAATTTTTTTTATAGTAATACCTGTTATAATTGGAGGATTTGGAAATTGATTAGTACCTTTAATATTAGGGGCCCCGGATATAGCTTTTCCACGAATAAATAATATAAGATTTTGATTACTACCCCCTTCTCTTACACTATTACTAGTAAGTAGTATAGTAGAAAACGGAGCTGGTACAGGATGAACTGTTTACCCACCATTATCATCTTTAATCGCCCATGGAGGAGCTTCTGTAGACTTAGCTATTTTTTCATTACATTTAGCTGGAATCTCCTCAATCTTAGGGGCAGTAAATTTTATTACAACAGTAATTAATATACGATCTACTGGTATAACATTTGACCGAATACCTCTATTTGTATGAGCTGTAGTATTAACAGCGTTATTATTACTTTTGTCTTTGCCTGTACTAGCCGGTGCAATTACAATATTATTAACAGACCGAAATTTAAATACTTCATTTTTTGACCCTGCTGGAGGAGGAGATCCAATTTTATACCAACATTTATTT
>GBMIN64023N17|Anastrepha_atrox|COIN5P|KY428251
NNNNNNNNNNNNNNNNNNNNNNNNNNNNNNNGGAATAGTAGGAACGTCTCTTAGAATTTTAATTCGAACAGAATTAGGTCACCCAGGGGCTTTAATTGGAGATGATCAAATTTATAATGTAATTGTAACAGCACATGCATTTGTAATAATTTTTTTTATAGTAATACCTATTATAATTGGAGGATTTGGAAATTGATTGGTGCCCTTAATATTAGGAGCCCCTGATATAGCCTTCCCACGAATAAATAATATAAGATTCTGATTATTGCCCCCTTCCCTTACACTACTCCTAGTAAGAGGTATAGTAGAAAACGGGGCTGGTACAGGATGAACTGTATATCCACCATTATCATCCCTTATCGCTCATGGAGGAGCCTCTGTAGACTTAGCTATTTTTTCACTTCACCTAGCAGGTGTATCTTCAATTCTAGGAGCAGTAAATTTTATTACTACAGTAATTAACATACGATCTACTGGTATAACCTTTGACCGAATACCTTTATTCGTATGAGCTGTTGTACTAACAGCTTTATTACTTCTATTATCACTCCCAGTACTAGCTGGGGCTATTACAATATTACTAACAGATCGAAATTTAAATACATCATTCTTCGATCCTGCAGGAGGAGGAGACCCAATTCTATACCAACATTTATTT
>GBMIN64025N17|Anastrepha_bahiensis|COIN5P|KY428372
NNNNNNNNNNNNNNNNNNNNNNNNNNNNNNNGGAATAGTAGGAACATCTCTTAGAATTCTAATTCGAACTGAATTAGGACACCCAGGAGCCTTAATTGGAGATGATCAAATTTATAATGTAATTGTAACAGCTCACGCATTTGTGATAATTTTTTTTATAGTAATACCTATTATAATTGGAGGATTTGGAAATTGATTAGTACCTTTAATATTAGGAGCACCTGATATAGCATTCCCACGAATAAATAATATAAGATTTTGATTATTACCTCCTTCTCTTACACTATTACTAGTAAGTAGTATAGTAGAAAACGGAGCTGGTACAGGATGAACTGTTTATCCTCCATTATCATCTCTAATCGCTCATGGAGGAGCTTCAGTAGATTTAGCCATTTTTTCATTACATTTAGCTGGAATTTCATCAATTCTAGGAGCAGTAAATTTTATTACAACAGTAATTAATATACGATCTACTGGTATAACATTTGATCGAATACCTTTATTTGTATGAGCTGTAGTATTAACAGCACTATTATTACTTTTATCTTTACCAGTACTAGCTGGTGCAATTACTATATTATTAACTGACCGAAATTTAAATACATCTTTTTTTGACCCTGCTGGAGGAGGAGATCCAATTTTATACCAACATTTATTT
>GBMIN64033N17|Anastrepha_breviapex|COIN5P|KY428362
NNNNNNNNNNNNNNNNNNNNNNNNNNNNNNNNNNNNNGTAGGAACATCTCTTAGAATTTTAATTCGAACTGARCTAGGTCACCCAGGAGCTTTAATTGGAGATGATCAAATTTATAATGTAATTGTAACAGCACACGCATTTGTAATAATTTTTTTTATAGTGATACCTATTATAATTGGAGGATTTGGAAATTGATTAGTCCCTTTAATATTAGGAGCACCTGACATAGCTTTCCCACGAATAAATAATATAAGATTCTGATTACTACCTCCTTCTCTTACCCTACTTCTAGTAAGTAGTATAGTAGAAAACGGAGCTGGTACAGGATGAACTGTTTACCCTCCACTTTCATCTCTTATTGCTCATGGAGGAGCCTCAGTAGATTTAGCAATTTTTTCACTTCATTTAGCAGGAATTTCATCAATTCTAGGAGCAGTAAATTTTATTACAACAGTAATTAATATACGATCTACAGGTATAACCTTTGATCGAATACCGTTATTCGTGTGAGCTGTTGTATTAACAGCCCTATTATTACTTTTATCATTACCAGTCTTAGCCGGAGCAATTACAATGTTATTAACAGACCGAAATTTAAATACATCATTTTTTGACCCGGCAGGAGGAGGAGACCCTATCCTATACCAACACTTATTT
>GBMIN64034N17|Anastrepha_buscki|COIN5P|KY428375
NNNNNNNNNNNNNNNNNNNNNNNNNNNNNNNNNNNNAGTAGGTACATCTCTTAGAATTCTAATTCGAACTGAATTAGGGCACCCAGGGGCCTTGATTGGAGACGACCAAATTTATAATGTAATTGTAACAGCTCACGCATTTGTAATAATTTTTTTTATAGTAATGCCTATTATAATTGGGGGATTCGGAAATTGACTAGTACCTTTAATATTAGGAGCACCTGATATAGCATTCCCACGAATAAATAATATAAGATTTTGATTATTACCTCCTTCTCTTACACTATTACTAGTAAGCAGCATAGTAGAAAACGGGGCCGGTACAGGATGAACTGTTTATCCTCCATTATCATCATTAATTGCTCATGGAGGAGCCTCAGTAGACTTAGCTATTTTTTCATTACATTTGGCTGGAATTTCCTCAATCCTAGGAGCAGTAAATTTTATTACAACAGTAATTAATATACGATCTACTGGTATAACATTTGACCGAATACCATTATTCGTATGAGCTGTAGTACTAACGGCACTATTATTACTTTTATCTTTACCAGTATTAGCCGGTGCAATTACAATATTATTAACAGACCGAAACTTAAATACATCATTTTTTGACCCCGCCGGAGGAGGAGACCCAATTTTATACCAACACCTATTT
>GBMIN64035N17|Anastrepha_camba|COIN5P|KY428403
NNNNNNNNNNNNNNNNNNNNNNNNNNNNNNNNNNNNNNNNNNNNNNNNNNNNNNNNNNCTAATTCGAACTGAATTAGGGCATCCAGGASCCTTAATTGGAGACGACCAAATTTATAATGTAATTGTAACAGCTCATGCTTTTGTAATAATTTTTTTCATAGTAATACCAATTATAATCGGAGGATTCGGAAATTGATTGGTACCTTTAATACTAGGAGCCCCTGATATAGCATTCCCACGAATAAACAATATAAGATTTTGATTACTACCCCCTTCTCTCACACTTCTGCTAGTTAGCAGAATAGTAGAAAACGGAGCTGGTACAGGATGAACTGTTTACCCTCCACTATCATCCTTAATTGCTCATGGAGGAGCCTCAGTTGACTTAGCTATTTTTTCATTACATTTAGCTGGAATCTCATCAATTTTAGGAGCAGTAAATTTTATTACTACAGTAATTAATATACGATCTACAGGTATAACATTTGACCGAATACCTTTATTTGTTTGAGCAGTTGTATTAACAGCTCTATTGCTACTTTTATCTTTACCTGTTCTTGCTGGAGCAATTACTATACTACTAACAGACCGAAATTTAAACACATCATTCTTTGATCCCGCCGGAGGTGGAGACCCAATTCTGTACCAACATTTATTT
>GBMIN64042N17|Anastrepha_chiclayae|COIN5P|KY428263
NNNNNNNNNNNNNNNNNNNNNNNNNNNNNNNGGTATAGTAGGAACATCCCTTAGTATTCTAATTCGAACTGAACTAGGCCACCCAGGAGCCTTAATTGGAGATGACCAAATCTATAATGTAATTGTAACAGCTCATGCATTTGTAATAATTTTTTTTATAGTAATACCTATTATAATCGGAGGATTCGGAAATTGGCTGGTACCCTTAATATTAGGGGCCCCCGATATAGCATTCCCACGAATAAATAATATAAGATTTTGATTATTACCACCTTCTCTTACACTATTACTAGTAAGTAGTATAGTAGAAAATGGGGCTGGTACAGGATGAACTGTTTACCCTCCATTATCATCTCTAATTGCTCATGGAGGAGCCTCAGTAGACTTAGCTATTTTTTCATTACACCTAGCTGGAATTTCATCAATTCTAGGGGCAGTAAATTTCATTACGACAGTAATTAATATACGATCCACCGGTATAACATTTGACCGAATACCTTTATTTGTGTGAGCTGTTGTACTAACAGCACTATTATTGCTTTTATCTTTACCAGTACTTGCTGGAGCAATTACTATATTATTAACAGATCGAAACTTGAATACTTCCTTTTTTGACCCCGCCGGAGGAGGAGACCCAATTTTATACCAACACTTATTT
>GBMIN64043N17|Anastrepha_cicra|COIN5P|KY428389
NNNNNNNNNNNNNNNNNNNNNNNNNNNNNNNGGTATAGTAGGTACATCTCTTAGAATTTTAATTCGAACTGAATTAGGGCATCCAGGAGCTTTAATTGGAGATGATCAAATTTACAATGTAATTGTGACAGCTCACGCATTTGTAATAATTTTTTTTATAGTAATACCTATTATAATTGGAGGATTTGGGAATTGATTAGTACCTTTAATATTAGGAGCACCTGATATAGCATTTCCACGAATAAATAATATAAGATTTTGATTACTACCCCCTTCTCTTACACTATTACTAGTAAGTAGTATAGTAGAAAACGGAGCTGGTACAGGATGAACTGTTTACCCTCCATTATCATCTTTAATTGCTCATGGAGGAGCTTCAGTAGATTTAGCTATTTTTTCACTACATTTAGCCGGAATTTCATCAATCCTAGGAGCAGTAAATTTTATCACAACAGTAATTAATATACGATCTACTGGTATAACATTTGATCGAATACCACTATTTGTATGAGCTGTAGTATTAACAGCTCTATTGTTACTTTTATCTTTACCAGTACTAGCTGGTGCAATCACTATGCTATTAACAGACCGAAATTTAAATACAGCATTTTTTGACCCTGCTGGAGGAGGAGACCCAATTTTATACCAACACCTATTT
>GBMIN64046N17|Anastrepha_concava|COIN5P|KY428376
NNNNNNNNNNNNNNNNNNNNNNNNNNNNNNNGGTATAGTAGGTACATCCCTTAGAATTTTAATTCGTACTGAACTAGGTCACCCAGGAGCTCTAATTGGTGATGACCAAATCTATAACGTAATTGTAACAGCACATGCATTTGTAATAATTTTTTTCATAGTAATACCTATTATAATTGGTGGCTTCGGAAATTGATTAGTACCTTTAATGTTAGGAGCCCCTGATATAGCATTTCCACGAATAAATAATATAAGATTCTGATTATTACCTCCTTCTCTTACTCTTCTTCTAGTTAGAAGAATAGTAGAAAACGGAGCTGGTACAGGATGAACTGTTTATCCACCATTATCATCTCTTATCGCCCATGGAGGAGCTTCTGTAGATTTAGCTATCTTTTCACTACACTTAGCCGGAATTTCATCAATTTTAGGAGCAGTTAATTTTATTACAACAGTAATTAATATACGATCTACTGGTATAACATTTGATCGAATACCATTATTTGTTTGAGCTGTTGTACTAACTGCTCTCTTACTTCTGTTATCATTACCAGTATTAGCAGGAGCTATTACAATGTTATTAACTGATCGAAACTTAAATACATCATTTTTCGATCCAGCTGGAGGAGGAGATCCAATTTTATATCAACATTTATTT
>GBMIN64052N17|Anastrepha_cryptostrephoides|COIN5P|KY428262
NNNNNNNNNNNNNNNNNNNNNNNNNNNNNNNGGTATAGTTGGAACATCACTTAGAATTTTAATTCGAACTGAATTAGGCCATCCAGGGGCTCTAATTGGAGATGACCAAATTTATAATGTAATTGTAACAGCTCATGCATTTGTAATAATTTTTTTTATAGTAATACCAATCATAATTGGAGGATTTGGTAATTGACTAGTGCCTCTGATACTAGGAGCCCCAGATATAGCTTTCCCACGAATAAATAACATAAGATTCTGACTATTACCTCCTTCTTTAACTCTACTTCTAATTAGCAGTATAGTAGAAAATGGAGCTGGTACAGGATGAACTGTATATCCCCCACTATCTTCTCTTATTGCACACGGAGGGGCATCTGTAGACTTAGCTATTTTTTCCTTACACTTAGCAGGTATTTCATCAATTATAGGAGCTGTAAATTTCATTACAACAGTTATTAACATACGATCAACTGGAATAACCTTTGACCGAATACCTCTATTTGTATGAGCTGTTGTTTTAACTGCATTATTACTTTTATTATCTCTACCTGTATTAGCAGGAGCAATTACAATACTATTAACAGATCGAAATTTAAATACATCATTTTTTGACCCAGCCGGAGGAGGAGACCCTATTTTATATCAACATTTATTT
>GBMIN64053N17|Anastrepha_curitis|COIN5P|KY428378
NNNNNNNNNNNNNNNNNNNNNNNNNNNNNNNGGTATAGTAGGTACATCTCTTAGAATTCTAATTCGAACTGAATTAGGGCACCCAGGAGCCTTAATTGGAGATGATCAAATTTATAACGTAATTGTAACAGCTCACGCATTTGTAATAATTTTTTTTATAGTAATACCTATCATAATTGGTGGATTTGGAAATTGGTTGGTACCTTTAATACTAGGGGCTCCCGATATAGCCTTCCCACGAATAAATAATATAAGATTTTGGTTATTGCCTCCTTCTCTTACACTACTACTAGTAAGTAGTATAGTAGAAAACGGGGCTGGTACAGGTTGAACTGTTTATCCTCCATTATCATCTTTAATCGCCCACGGAGGAGCTTCTGTAGATTTAGCTATTTTTTCATTACATTTAGCTGGAATTTCATCAATTCTAGGGGCAGTAAATTTTATTACAACAGTAATTAATATACGGTCTACTGGTATAACATTTGATCGAATACCATTGTTTGTATGAGCTGTAGTACTAACAGCCCTATTGTTACTTTTATCTTTACCAGTACTAGCCGGTGCAATTACAATATTATTAACAGATCGAAACTTAAATACATCCTTTTTCGACCCAGCTGGAGGAGGGGACCCAATTCTATACCAACATTTATTT
>GBMIN64055N17|Anastrepha_disjuncta|COIN5P|KY428266
NNNNNNNNNNNNNNNNNNNNNNNNNNNNNNNGGTATAGTAGGAACATCTCTTAGAATCTTAATTCGAACAGAATTAGGACATCCGGGAGCTTTAATTGGAGATGATCAAATTTATAATGTAATTGTAACAGCTCATGCATTTGTTATAATTTTTTTCATAGTAATACCTATTATAATTGGAGGATTTGGAAATTGATTAGTACCACTAATATTAGGAGCACCTGATATAGCTTTTCCACGAATAAATAATATAAGATTCTGACTATTACCTCCTTCCTTAACTCTCCTCCTAGTAAGAAGTATAGTAGAAAACGGAGCTGGTACAGGATGAACTGTATATCCACCATTGTCATCTCTCATCGCTCACGGAGGAGCTTCAGTAGACTTAGCAATTTTTTCACTACATTTAGCTGGAATTTCATCAATTCTAGGAGCAGTTAATTTTATCACTACAGTAATTAATATACGATCTACCGGAATAACATTTGACCGAATACCATTATTTGTTTGAGCTGTTGTACTAACAGCACTATTACTTCTTTTATCCTTACCAGTATTAGCCGGAGCTATTACTATACTATTAACAGACCGAAATCTAAATACATCCTTCTTTGACCCAGCAGGAGGAGGAGACCCTATTTTATATCAACATTTATTT
>GBMIN64057N17|Anastrepha_distincta|COIN5P|KT594161
AACATTATATTTTATTTTTGGAGCATGAGCTGGGATAGTAGGGACATCTCTTAGAATTCTGATTCGAACTGAATTAGGACATCCAGGAGCCTTAATTGGAGATGACCAAATTTATAATGTAATTGTAACAGCTCACGCATTTGTAATAATTTTTTTTATAGTAATACCTATTATAATTGGAGGATTTGGAAATTGATTAGTACCTTTGATATTAGGAGCACCTGATATAGCATTCCCACGAATAAATAATATAAGATTTTGATTATTACCTCCTTCTCTTACACTATTACTAGTAAGTAGTATAGTAGAAAACGGAGCTGGTACAGGATGAACTGTTTATCCTCCATTATCATCTCTAATCGCTCATGGAGGAGCTTCAGTAGATTTAGCTATTTTTTCATTACATCTAGCTGGAATTTCATCAATTCTAGGAGCAGTAAATTTTATTACAACAGTAATTAATATGCGATCTACTGGTATAACATTTGATCGGATACCTTTATTTGTATGAGCTGTAGTATTAACAGCTCTATTATTACTTTTGTCTTTACCAGTACTAGCTGGTGCAATTACTATATTATTAACTGACCGAAATTTAAATACATCTTTTTTTGATCCTGCTGGAGGAGGAGACCCAATTTTATACCAACATTTATTT
>GBMIN64058N17|Anastrepha_distincta|COIN5P|KT594163
AACATTATATTTTATTTTTGGAGCATGAGCTGGAATAGTAGGAACATCTCTTAGAATTCTAATTCGAACTGAATTAGGCCATCCAGGAGCCTTAATTGGAGATGATCAAATTTATAATGTAATTGTAACAGCTCACGCATTTGTGATAATTTTTTTTATAGTAATACCTATTATAATTGGAGGGTTTGGAAATTGATTAGTACCTTTGATACTAGGAGCCCCTGATATAGCATTCCCACGAATAAATAATATAAGATTTTGGTTATTACCTCCTTCTCTTACACTATTACTAGTAAGTAGTATAGTGGAAAATGGAGCTGGTACAGGATGAACTGTTTATCCTCCATTATCATCTCTAATCGCTCATGGAGGAGCTTCAGTAGATTTAGCCATTTTTTCATTACATTTAGCTGGAATTTCATCAATTCTAGGAGCAGTAAATTTTATTACAACAGTAATTAATATACGATCTACTGGTATAACATTTGATCGAATACCTTTATTTGTATGAGCTGTAGTATTAACAGCTCTATTATTACTTTTATCTTTACCAGTATTAGCTGGTGCAATTACTATATTATTAACTGACCGAAATTTAAATACATCTTTTTTTGACCCTGCTGGAGGAGGAGACCCAATTTTATACCAACATTTATTT
>GBMIN64062N17|Anastrepha_distincta|COIN5P|KT594165
AACATTATATTTTATTTTTGGAGCATGAGCTGGGATAGTAGGGACATCTCTTAGAATTCTGATTCGAACTGAATTAGGACATCCAGGAGCCTTAATTGGAGATGACCAAATTTATAATGTAATTGTAACAGCTCACGCATTTGTAATAATTTTTTTTATAGTAATACCTATTATAATTGGAGGATTTGGAAATTGATTAGTACCTTTGATATTAGGAGCACCTGATATAGCATTCCCACGAATAAATAATATAAGATTTTGATTATTACCTCCTTCTCTTACACTATTACTAGTAAGTAGTATAGTAGAAAACGGAGCTGGTACAGGATGAACTGTTTATCCTCCATTATCATCTCTAATCGCTCATGGAGGAGCTTCAGTAGATTTAGCTATTTTTTCATTACATCTAGCTGGAATTTCATCAATTCTAGGAGCAGTAAATTTTATTACAACAGTAATTAATATGCGATCTACTGGTATAACATTTGATCGAATACCTTTATTTGTATGAGCTGTAGTATTAACAGCACTATTATTACTTTTGTCTTTACCAGTACTAGCTGGTGCAATTACTATATTATTAACTGACCGAAATTTAAATACATCTTTTTTTGATCCTGCTGGAGGAGGAGACCCAATTTTATACCAACATTTATTT
>GBMIN64065N17|Anastrepha_echaratiensis|COIN5P|KY428400
NNNNNNNNNNNNNNNNNNNNNNNNNNNNNNNGGTATGGTAGGAACATCACTTAGAATTTTAATTCGAACTGAATTAGGGCACCCAGGAGCCTTAATTGGAGATGATCAAATTTATAATGTAATTGTCACAGCTCATGCATTTGTAATAATTTTTTTTATAGTGATACCTATTATAATTGGAGGATTTGGAAATTGATTAGTACCCCTAATATTAGGGGCCCCCGATATAGCATTCCCACGAATGAATAATATAAGATTTTGATTATTACCTCCCTCCCTTACACTATTACTAGTAAGTAGTATAGTAGAAAACGGGGCTGGTACAGGCTGAACTGTTTATCCTCCATTATCATCTTTAATCGCTCATGGTGGAGCTTCAGTAGATTTAGCTATTTTTTCATTACATTTAGCTGGAATTTCATCAATTCTAGGAGCAGTAAATTTCATCACAACAGTAATTAATATACGATCTACTGGAATAACTTTTGATCGAATACCCTTATTTGTATGAGCTGTAGTATTAACAGCCCTATTATTACTTTTATCCCTACCAGTACTAGCTGGGGCTATTACAATATTATTAACAGATCGAAATTTAAATACATCGTTTTTTGACCCTGCAGGAGGAGGAGACCCAATTTTATACCAACATTTATTT
>GBMIN64067N17|Anastrepha_ericki|COIN5P|KY428391
NNNNNNNNNNNNNNNNNNNNNNNNNNNNNNNGGTATAGTAGGGACATCTCTTAGAATTCTAATTCGAACTGAACTTGGACATCCAGGAGCACTAATTGGAGATGACCAAATTTATAATGTAATTGTAACAGCACATGCATTTGTAATAATTTTTTTTATAGTAATGCCCATTATAATTGGGGGATTTGGAAATTGATTGGTACCCCTAATATTAGGGGCCCCTGATATAGCTTTTCCACGAATAAATAATATAAGATTCTGATTATTACCTCCTTCTCTTACATTATTACTAGTTAGAAGTATAGTAGAAAATGGGGCTGGGACAGGATGAACTGTTTACCCACCACTATCATCTCTTATTGCTCATGGTGGAGCATCTGTAGATTTAGCTATTTTTTCATTACACTTAGCAGGAATTTCATCAATTTTAGGAGCAGTTAATTTTATTACAACAGTAATTAATATACGATCCACTGGTATAACATTTGATCGAATACCATTATTTGTWTGAGCTGTAGTATTAACAGCTTTATTACTTCTTTTATCMCTACCAGTATTAGCCGGAGCAATTACAATATTATTAACAGATCGAAACTTAAATACATCATTCTTTGACCCAGCAGGAGGAGGAGATCCTATTTTATATCAACATCTATTT
>GBMIN64073N17|Anastrepha_fraterculus|COIN5P|KT594155
AACATTATATTTCATTTTTGGAGCATGAGCTGGAATAGTAGGAACATCTCTTAGAATTCTAATTCGAACTGAATTAGGACATCCAGGAGCCTTAATTGGAGATGATCAAATTTATAATGTAATTGTAACAGCTCACGCATTTGTAATAATTTTTTTTATAGTAATACCTATTATAATTGGAGGATTCGGAAATTGATTAGTACCTTTGATATTAGGAGCACCTGATATAGCATTCCCACGAATAAATAATATAAGATTTTGATTATTACCTCCTTCTCTTACACTATTACTAGTAAGTAGTATAGTAGAAAACGGAGCTGGTACAGGATGAACTGTTTATCCTCCATTATCATCTTTAATCGCTCATGGAGGAGCTTCAGTAGATTTAGCTATTTTTTCATTACATTTAGCTGGAATTTCATCAATTCTAGGAGCAGTAAATTTTATTACAACAGTAATTAATATACGATCTACTGGTATAACATTTGATCGAATACCTTTATTTGTATGAGCTGTAGTATTAACAGCACTATTATTACTTTTATCTTTACCAGTACTAGCTGGTGCAATTACTATATTATTAACTGACCGAAACTTAAATACATCTTTTTTTGATCCTGCTGGAGGAGGAGATCCAATTTTATATCAACATTTATTT
>GBMIN64075N17|Anastrepha_fraterculus|COIN5P|KT594170
AACATTATATTTCATTTTTGGAGCATGAGCTGGAATAGTAGGAACATCTCTTAGAATTCTAATTCGAACTGAATTAGGACATCCAGGAGCCTTAATTGGAGATGATCAAATTTATAATGTAATTGTAACAGCTCACGCATTTGTAATAATTTTTTTTATAGTAATACCTATTATAATTGGAGGATTCGGAAATTGATTAGTACCTTTGATATTAGGAGCACCTGATATAGCATTCCCACGAATAAATAATATAAGATTTTGATTATTACCTCCTTCTCTTACACTATTACTAGTAAGTAGTATAGTAGAAAACGGAGCTGGTACAGGATGAACTGTTTATCCTCCATTATCATCTTTAATCGCTCATGGAGGAGCTTCAGTAGATTTAGCTATTTTTTCATTACATTTAGCTGGAATTTCATCAATTCTAGGAGCAGTAAATTTTATTACAACAGTAATTAATATACGATCTACTGGTATAACATTTGATCGAATACCTTTATTTGTATGAGCTGTAGTATTAACAGCACTATTATTACTTTTATCTTTACCAGTACTAGCTGGTGCAATTACTATATTATTAACTGACCGAAACTTAAATACATCTTTTTTTGATCCTGCTGGAGGAGGAGATCCAATTTTATATCAACATTTATTT
>GBMIN64076N17|Anastrepha_fraterculus|COIN5P|KT594174
AACATTATATTTCATTTTTGGAGCATGAGCTGGAATAGTAGGAACATCTCTTAGAATTCTAATTCGAACTGAATTAGGACATCCAGGAGCCTTAATTGGAGATGATCAAATTTATAATGTAATTGTAACAGCTCACGCATTTGTAATAATTTTTTTTATAGTAATACCTATTATAATTGGAGGATTCGGAAATTGATTAGTACCTTTGATATTAGGAGCACCTGATATAGCATTCCCACGAATAAATAATATAAGATTTTGATTATTACCTCCTTCTCTTACACTATTACTAGTAAGTAGTATAGTAGAAAACGGAGCTGGTACAGGATGAACTGTTTATCCTCCATTATCATCTTTAATCGCTCATGGAGGAGCTTCAGTAGATTTAGCTATTTTTTCATTACATTTAGCTGGAATTTCATCAATTCTAGGAGCAGTAAATTTTATTACAACAGTAATTAATATACGATCTACTGGTATAACATTTGATCGAATACCTTTATTTGTATGAGCTGTAGTATTAACAGCACTATTATTACTTTTATCTTTACCAGTACTAGCTGGTGCAATTACTATATTATTAACTGACCGAAACTTAAATACATCTTTTTTTGATCCTGCTGGAGGAGGAGATCCAATTTTATATCAACATTTATTT
>GBMIN64077N17|Anastrepha_fraterculus|COIN5P|KT594171
AACATTATATTTCATTTTTGGAGCATGAGCTGGAATAGTAGGAACATCTCTTAGAATTCTAATTCGAACTGAATTAGGACATCCAGGAGCCTTAATTGGAGATGATCAAATTTATAATGTAATTGTAACAGCTCACGCATTTGTAATAATTTTTTTTATAGTAATACCTATTATAATTGGAGGATTCGGAAATTGATTAGTACCTTTGATATTAGGAGCACCTGATATAGCATTCCCACGAATAAATAATATAAGATTTTGATTATTACCTCCTTCTCTTACACTATTACTAGTAAGTAGTATAGTAGAAAACGGAGCTGGTACAGGATGAACTGTTTATCCTCCATTATCATCTTTAATCGCTCATGGAGGAGCTTCAGTAGATTTAGCTATTTTTTCATTACATTTAGCTGGAATTTCATCAATTCTAGGAGCAGTAAATTTTATTACAACAGTAATTAATATACGATCTACTGGTATAACATTTGATCGAATACCTTTATTTGTATGAGCTGTAGTATTAACAGCACTATTATTACTTTTATCTTTACCAGTACTAGCTGGTGCAATTACTATATTATTAACTGACCGAAACTTAAATACATCTTTTTTTGATCCTGCTGGAGGAGGAGATCCAATTTTATATCAACATTTATTT
>GBMIN64084N17|Anastrepha_fraterculus|COIN5P|KT594175
AACATTATATTTCATTTTTGGAGCATGAGCTGGAATAGTAGGAACATCTCTTAGAATTCTAATTCGAACTGAATTAGGACATCCAGGAGCCTTAATTGGAGATGATCAAATTTATAATGTAATTGTAACAGCTCACGCATTTGTAATAATTTTTTTTATAGTAATACCTATTATAATTGGAGGATTCGGAAATTGATTAGTACCTTTGATATTAGGAGCACCTGATATAGCATTCCCACGAATAAATAATATAAGATTTTGATTATTACCTCCTTCTCTTACACTATTACTAGTAAGTAGTATAGTAGAAAACGGAGCTGGTACAGGATGAACTGTTTATCCTCCATTATCATCTTTAATCGCTCATGGAGGAGCTTCAGTAGATTTAGCTATTTTTTCATTACATTTAGCTGGAATTTCATCAATTCTAGGAGCAGTAAATTTTATTACAACAGTAATTAATATACGATCTACTGGTATAACATTTGATCGAATACCTTTATTTGTATGAGCTGTAGTATTAACAGCACTATTATTACTTTTATCTTTACCAGTACTAGCTGGTGCAATTACTATATTATTAACTGACCGAAACTTAAATACATCTTTTTTTGATCCTGCTGGAGGAGGAGATCCAATTTTATATCAACATTTATTT
>GBMIN64093N17|Anastrepha_fraterculus|COIN5P|KT594169
AACATTATATTTCATTTTTGGAGCATGAGCTGGAATAGTAGGAACATCTCTTAGAATTCTAATTCGAACTGAATTAGGACATCCAGGAGCCTTAATTGGAGATGATCAAATTTATAATGTAATTGTAACAGCTCACGCATTTGTAATAATTTTTTTTATAGTAATACCTATTATAATTGGAGGATTCGGAAATTGATTAGTACCTTTGATATTAGGAGCACCTGATATAGCATTCCCACGAATAAATAATATAAGATTTTGATTATTACCTCCTTCTCTTACACTATTACTAGTAAGTAGTATAGTAGAAAACGGAGCTGGTACAGGATGAACTGTTTATCCTCCATTATCATCTTTAATCGCTCATGGAGGAGCTTCAGTAGATTTAGCTATTTTTTCATTACATTTAGCTGGAATTTCATCAATTCTAGGAGCAGTAAATTTTATTACAACAGTAATTAATATACGATCTACTGGTATAACATTTGATCGAATACCTTTATTTGTATGAGCTGTAGTATTAACAGCACTATTATTACTTTTATCTTTACCAGTACTAGCTGGTGCAATTACTATATTATTAACTGACCGAAACTTAAATACATCTTTTTTTGATCCTGCTGGAGGAGGAGATCCAATTTTATATCAACATTTATTT
>GBMIN64095N17|Anastrepha_fraterculus|COIN5P|KT594167
AACATTATATTTCATTTTTGGAGCATGAGCTGGAATAGTAGGAACATCTCTTAGAATTCTAATTCGAACTGAATTAGGACATCCAGGAGCCTTAATTGGAGATGATCAAATTTATAATGTAATTGTAACAGCTCACGCATTTGTAATAATTTTTTTTATAGTAATACCTATTATAATTGGAGGATTCGGAAATTGATTAGTACCTTTGATATTAGGAGCACCTGATATAGCATTCCCACGAATAAATAATATAAGATTTTGATTATTACCTCCTTCTCTTACACTATTACTAGTAAGTAGTATAGTAGAAAACGGAGCTGGTACAGGATGAACTGTTTATCCTCCATTATCATCTTTAATCGCTCATGGAGGAGCTTCAGTAGATTTAGCTATTTTTTCATTACATTTAGCTGGAATTTCATCAATTCTAGGAGCAGTAAATTTTATTACAACAGTAATTAATATACGATCTACTGGTATAACATTTGATCGAATACCTTTATTTGTATGAGCTGTAGTATTAACAGCACTATTATTACTTTTATCTTTACCAGTACTAGCTGGTGCAATTACTATATTATTAACTGACCGAAACTTAAATACATCTTTTTTTGATCCTGCTGGAGGAGGAGATCCAATTTTATATCAACATTTATTT
>GBMIN64100N17|Anastrepha_fraterculus|COIN5P|KT594166
AACATTATATTTCATTTTTGGAGCATGAGCTGGAATAGTAGGAACATCTCTTAGAATTCTAATTCGAACTGAATTAGGACATCCAGGAGCCTTAATTGGAGATGATCAAATTTATAATGTAATTGTAACAGCTCACGCATTTGTAATAATTTTTTTTATAGTAATACCTATTATAATTGGAGGATTCGGAAATTGATTAGTACCTTTGATATTAGGAGCACCTGATATAGCATTCCCACGAATAAATAATATAAGATTTTGATTATTACCTCCTTCTCTTACACTATTACTAGTAAGTAGTATAGTAGAAAACGGAGCTGGTACAGGATGAACTGTTTATCCTCCATTATCATCTTTAATCGCTCATGGAGGAGCTTCAGTAGATTTAGCTATTTTTTCATTACATTTAGCTGGAATTTCATCAATTCTAGGAGCAGTAAATTTTATTACAACAGTAATTAATATACGATCTACTGGTATAACATTTGATCGAATACCTTTATTTGTATGAGCTGTAGTATTAACAGCACTATTATTACTTTTATCTTTACCAGTACTAGCTGGTGCAATTACTATATTATTAACTGACCGAAACTTAAATACATCTTTTTTTGATCCTGCTGGAGGAGGAGATCCAATTTTATATCAACATTTATTT
>GBMIN64102N17|Anastrepha_fraterculus|COIN5P|KT594150
AACATTATATTTCATTTTTGGAGCATGAGCTGGAATAGTAGGAACATCTCTTAGAATTCTAATTCGAACTGAATTAGGACATCCAGGAGCCTTAATTGGAGATGATCAAATTTATAATGTAATTGTAACAGCTCACGCATTTGTAATAATTTTTTTTATAGTAATACCTATTATAATTGGAGGATTCGGAAATTGATTAGTACCTTTGATATTAGGAGCACCTGATATAGCATTCCCACGAATAAATAATATAAGATTTTGATTATTACCTCCTTCTCTTACACTATTACTAGTAAGTAGTATAGTAGAAAACGGAGCTGGTACAGGATGAACTGTTTATCCTCCATTATCATCTTTAATCGCTCATGGAGGAGCTTCAGTAGATTTAGCTATTTTTTCATTACATTTAGCTGGAATTTCATCAATTCTAGGAGCAGTAAATTTTATTACAACAGTAATTAATATACGATCTACTGGTATAACATTTGATCGAATACCTTTATTTGTATGAGCTGTAGTATTAACAGCACTATTATTACTTTTATCTTTACCAGTACTAGCTGGTGCAATTACTATATTATTAACTGACCGAAACTTAAATACATCTTTTTTTGATCCTGCTGGAGGAGGAGATCCAATTTTATATCAACATTTATTT
>GBMIN64103N17|Anastrepha_fraterculus|COIN5P|KT594176
AACATTATATTTCATTTTTGGAGCATGAGCTGGAATAGTAGGAACATCTCTTAGAATTCTAATTCGAACTGAATTAGGACATCCAGGAGCCTTAATTGGAGATGATCAAATTTATAATGTAATTGTAACAGCTCACGCATTTGTAATAATTTTTTTTATAGTAATACCTATTATAATTGGAGGATTCGGAAATTGATTAGTACCTTTGATATTAGGAGCACCTGATATAGCATTCCCACGAATAAATAATATAAGATTTTGATTATTACCTCCTTCTCTTACACTATTACTAGTAAGTAGTATAGTAGAAAACGGAGCTGGTACAGGATGAACTGTTTATCCTCCATTATCATCTTTAATCGCTCATGGAGGAGCTTCAGTAGATTTAGCTATTTTTTCATTACATTTAGCTGGAATTTCATCAATTCTAGGAGCAGTAAATTTTATTACAACAGTAATTAATATACGATCTACTGGTATAACATTTGATCGAATACCTTTATTTGTATGAGCTGTAGTATTAACAGCACTATTATTACTTTTATCTTTACCAGTACTAGCTGGTGCAATTACTATATTATTAACTGACCGAAACTTAAATACATCTTTTTTTGATCCTGCTGGAGGAGGAGATCCAATTTTATATCAACATTTATTT
>GBMIN64105N17|Anastrepha_fraterculus|COIN5P|KT594152
AACATTATATTTCATTTTTGGAGCATGAGCTGGAATAGTAGGAACATCTCTTAGAATTCTAATTCGAACTGAATTAGGACATCCAGGAGCCTTAATTGGAGATGATCAAATTTATAATGTAATTGTAACAGCTCACGCATTTGTAATAATTTTTTTTATAGTAATACCTATTATAATTGGAGGATTCGGAAATTGATTAGTACCTTTGATATTAGGAGCACCTGATATAGCATTCCCACGAATAAATAATATAAGATTTTGATTATTACCTCCTTCTCTTACACTATTACTAGTAAGTAGTATAGTAGAAAACGGAGCTGGTACAGGATGAACTGTTTATCCTCCATTATCATCTTTAATCGCTCATGGAGGAGCTTCAGTAGATTTAGCTATTTTTTCATTACATTTAGCTGGAATTTCATCAATTCTAGGAGCAGTAAATTTTATTACAACAGTAATTAATATACGATCTACTGGTATAACATTTGATCGAATACCTTTATTTGTATGAGCTGTAGTATTAACAGCACTATTATTACTTTTATCTTTACCAGTACTAGCTGGTGCAATTACTATATTATTAACTGACCGAAACTTAAATACATCTTTTTTTGATCCTGCTGGAGGAGGAGATCCAATTTTATATCAACATTTATTT
>GBMIN64106N17|Anastrepha_fraterculus|COIN5P|KY428270
NNNNNNNNNNNNNNNNNNNNNNNNNNNNNNNGGAATAGTAGGAACATCTCTTAGAATTCTAATTCGAACTGAATTAGGACATCCAGGAGCCTTAATTGGAGATGATCAAATTTATAATGTAATTGTAACAGCTCACGCATTTGTAATAATTTTTTTTATAGTAATACCTATTATAATTGGAGGATTCGGAAATTGATTAGTACCTTTGATATTAGGAGCACCTGATATAGCATTCCCACGAATAAATAATATAAGATTTTGATTATTACCTCCTTCTCTTACACTATTACTAGTAAGTAGTATAGTAGAAAACGGAGCTGGTACAGGATGAACTGTTTATCCTCCATTATCATCTTTAATCGCTCATGGAGGAGCTTCAGTAGATTTAGCTATTTTTTCATTACATTTAGCTGGAATTTCATCAATTCTAGGAGCAGTAAATTTTATTACAACAGTAATTAATATACGATCTACTGGTATAACATTTGATCGAATACCTTTATTTGTATGAGCTGTAGTATTAACAGCACTATTATTACTTTTATCTTTACCAGTACTAGCTGGTGCAATTACTATATTATTAACTGACCGAAACTTAAATACATCTTTTTTTGATCCTGCTGGAGGAGGAGATCCAATTTTATATCAACATTTATTT
>GBMIN64107N17|Anastrepha_fraterculus|COIN5P|KT594149
AACATTATATTTCATTTTTGGAGCATGAGCTGGAATAGTAGGAACATCTCTTAGAATTCTAATTCGAACTGAATTAGGACATCCAGGAGCCTTAATTGGAGATGATCAAATTTATAATGTAATTGTAACAGCTCACGCATTTGTAATAATTTTTTTTATAGTAATACCTATTATAATTGGAGGATTCGGAAATTGATTAGTACCTTTGATATTAGGAGCACCTGATATAGCATTCCCACGAATAAATAATATAAGATTTTGATTATTACCTCCTTCTCTTACACTATTACTAGTAAGTAGTATAGTAGAAAACGGAGCTGGTACAGGATGAACTGTTTATCCTCCATTATCATCTTTAATCGCTCATGGAGGAGCTTCAGTAGATTTAGCTATTTTTTCATTACATTTAGCTGGAATTTCATCAATTCTAGGAGCAGTAAATTTTATTACAACAGTAATTAATATACGATCTACTGGTATAACATTTGATCGAATACCTTTATTTGTATGAGCTGTAGTATTAACAGCACTATTATTACTTTTATCTTTACCAGTACTAGCTGGTGCAATTACTATATTATTAACTGACCGAAACTTAAATACATCTTTTTTTGATCCTGCTGGAGGAGGAGATCCAATTTTATATCAACATTTATTT
>GBMIN64108N17|Anastrepha_fraterculus|COIN5P|KT594157
AACATTATATTTCATTTTTGGAGCATGAGCTGGAATAGTAGGAACATCTCTTAGAATTCTAATTCGAACTGAATTAGGACATCCAGGAGCCTTAATTGGAGATGATCAAATTTATAATGTAATTGTAACAGCTCACGCATTTGTAATAATTTTTTTTATAGTAATACCTATTATAATTGGAGGATTCGGAAATTGATTAGTACCTTTGATATTAGGAGCACCTGATATAGCATTCCCACGAATAAATAATATAAGATTTTGATTATTACCTCCTTCTCTTACACTATTACTAGTAAGTAGTATAGTAGAAAACGGAGCTGGTACAGGATGAACTGTTTATCCTCCATTATCATCTTTAATCGCTCATGGAGGAGCTTCAGTAGATTTAGCTATTTTTTCATTACATTTAGCTGGAATTTCATCAATTCTAGGAGCAGTAAATTTTATTACAACAGTAATTAATATACGATCTACTGGTATAACATTTGATCGAATACCTTTATTTGTATGAGCTGTAGTATTAACAGCACTATTATTACTTTTATCTTTACCAGTACTAGCTGGTGCAATTACTATATTATTAACTGACCGAAACTTAAATACATCTTTTTTTGATCCTGCTGGAGGAGGAGATCCAATTTTATATCAACATTTATTT
>GBMIN64109N17|Anastrepha_fraterculus|COIN5P|KT594177
AACATTATATTTCATTTTTGGAGCATGAGCTGGAATAGTAGGAACATCCCTTAGAATTCTAATTCGAACTGAATTAGGACATCCAGGAGCCTTAATTGGAGATGATCAAATTTATAATGTAATTGTAACAGCTCACGCATTTGTAATAATTTTTTTTATAGTAATACCTATTATAATTGGAGGATTCGGAAATTGATTAGTACCTTTGATATTAGGAGCACCTGATATAGCATTCCCACGAATAAATAATATAAGATTTTGATTATTACCTCCTTCTCTTACACTATTACTAGTAAGTAGTATAGTAGAAAACGGAGCTGGTACAGGATGAACTGTTTATCCTCCATTATCATCTTTAATCGCTCATGGAGGAGCTTCAGTAGATTTAGCTATTTTTTCATTACATTTAGCTGGAATTTCATCAATTCTAGGAGCAGTAAATTTTATTACAACAGTAATTAATATACGATCTACTGGTATAACATTTGATCGAATACCTTTATTTGTATGAGCTGTAGTATTAACAGCACTATTATTACTTTTATCTTTACCAGTACTAGCTGGTGCAATTACTATATTATTAACTGACCGAAACTTAAATACATCTTTTTTTGATCCTGCTGGAGGAGGAGATCCAATTTTATATCAACATTTATTT
>GBMIN64111N17|Anastrepha_fraterculus|COIN5P|KT594153
AACATTATATTTCATTTTTGGAGCATGAGCTGGAATAGTAGGAACATCTCTTAGAATTCTAATTCGAACTGAATTAGGACATCCAGGAGCCTTAATTGGAGATGATCAAATTTATAATGTAATTGTAACAGCTCACGCATTTGTAATAATTTTTTTTATAGTAATACCTATTATAATTGGAGGATTCGGAAATTGATTAGTACCTTTGATATTAGGAGCACCTGATATAGCATTCCCACGAATAAATAATATAAGATTTTGATTATTACCTCCTTCTCTTACACTATTACTAGTAAGTAGTATAGTAGAAAACGGAGCTGGTACAGGATGAACTGTTTATCCTCCATTATCATCTTTAATCGCTCATGGAGGAGCTTCAGTAGATTTAGCTATTTTTTCATTACATTTAGCTGGAATTTCATCAATTCTAGGAGCAGTAAATTTTATTACAACAGTAATTAATATACGATCTACTGGTATAACATTTGATCGAATACCTTTATTTGTATGAGCTGTAGTATTAACAGCACTATTATTACTTTTATCTTTACCAGTACTAGCTGGTGCAATTACTATATTATTAACTGACCGAAACTTAAATACATCTTTTTTTGATCCTGCTGGAGGAGGAGATCCAATTTTATATCAACATTTATTT
>GBMIN64116N17|Anastrepha_fraterculus|COIN5P|KT594154
AACATTATATTTCATTTTTGGAGCATGAGCTGGAATAGTAGGAACATCTCTTAGAATTCTAATTCGAACTGAATTAGGACATCCAGGAGCCTTAATTGGAGATGATCAAATTTATAATGTAATTGTAACAGCTCACGCATTTGTAATAATTTTTTTTATAGTAATACCTATTATAATTGGAGGATTCGGAAATTGATTAGTACCTTTGATATTAGGAGCACCTGATATAGCATTCCCACGAATAAATAATATAAGATTTTGATTATTACCTCCTTCTCTTACACTATTACTAGTAAGTAGTATAGTAGAAAACGGAGCTGGTACAGGATGAACTGTTTATCCTCCATTATCATCTTTAATCGCTCATGGAGGAGCTTCAGTAGATTTAGCTATTTTTTCATTACATTTAGCTGGAATTTCATCAATTCTAGGAGCAGTAAATTTTATTACAACAGTAATTAATATACGATCTACTGGTATAACATTTGATCGAATACCTTTATTTGTATGAGCTGTAGTATTAACAGCACTATTATTACTTTTATCTTTACCAGTACTAGCTGGTGCAATTACTATATTATTAACTGACCGAAACTTAAATACATCTTTTTTTGATCCTGCTGGAGGAGGAGATCCAATTTTATATCAACATTTATTT
>GBMIN64117N17|Anastrepha_fraterculus|COIN5P|KT594156
AACATTATATTTCATTTTTGGAGCATGAGCTGGAATAGTAGGAACATCTCTTAGAATTCTAATTCGAACTGAATTAGGACATCCAGGAGCCTTAATTGGAGATGATCAAATTTATAATGTAATTGTAACAGCTCACGCATTTGTAATAATTTTTTTTATAGTAATACCTATTATAATTGGAGGATTCGGAAATTGATTAGTACCTTTGATATTAGGAGCACCTGATATAGCATTCCCACGAATAAATAATATAAGATTTTGATTATTACCTCCTTCTCTTACACTATTACTAGTAAGTAGTATAGTAGAAAACGGAGCTGGTACAGGATGAACTGTTTATCCTCCATTATCATCTTTAATCGCTCATGGAGGAGCTTCAGTAGATTTAGCTATTTTTTCATTACATTTAGCTGGAATTTCATCAATTCTAGGAGCAGTAAATTTTATTACAACAGTAATTAATATACGATCTACTGGTATAACATTTGATCGAATACCTTTATTTGTATGAGCTGTAGTATTAACAGCACTATTATTACTTTTATCTTTACCAGTACTAGCTGGTGCAATTACTATATTATTAACTGACCGAAACTTAAATACATCTTTTTTTGATCCTGCTGGAGGAGGAGATCCAATTTTATATCAACATTTATTT
>GBMIN64118N17|Anastrepha_fraterculus|COIN5P|KT594093
AACATTATATTTCATTTTTGGAGCATGAGCTGGAATAGTAGGAACATCTCTTAGAATTCTAATTCGAACTGAATTAGGACATCCAGGAGCCTTAATTGGAGATGATCAAATTTATAATGTAATTGTAACAGCTCACGCATTTGTAATAATTTTTTTTATAGTAATACCTATTATAATTGGAGGATTCGGAAATTGATTAGTACCTTTGATATTAGGAGCACCTGATATAGCATTCCCACGAATAAATAATATAAGATTTTGATTATTACCTCCTTCTCTTACACTATTACTAGTAAGTAGTATAGTAGAAAACGGAGCTGGTACAGGATGAACTGTTTATCCTCCATTATCATCTTTAATCGCTCATGGAGGAGCTTCAGTAGATTTAGCTATTTTTTCATTACATTTAGCTGGAATTTCATCAATTCTAGGAGCAGTAAATTTTATTACAACAGTAATTAATATACGATCTACTGGTATAACATTTGATCGAATACCTTTATTTGTATGAGCTGTAGTATTAACAGCACTATTATTACTTTTATCTTTACCAGTACTAGCTGGTGCAATTACTATATTATTAACTGACCGAAACTTAAATACATCTTTTTTTGATCCTGCTGGAGGAGGAGATCCAATTTTATATCAACATTTATTT
>GBMIN64120N17|Anastrepha_fraterculus|COIN5P|KT594173
AACATTATATTTCATTTTTGGAGCATGAGCTGGAATAGTAGGAACATCTCTTAGAATTCTAATTCGAACTGAATTAGGACATCCAGGAGCCTTAATTGGAGATGATCAAATTTATAATGTAATTGTAACAGCTCACGCATTTGTAATAATTTTTTTTATAGTAATACCTATTATAATTGGAGGATTCGGAAATTGATTAGTACCTTTGATATTAGGAGCACCTGATATAGCATTCCCACGAATAAATAATATAAGATTTTGATTATTACCTCCTTCTCTTACACTATTACTAGTAAGTAGTATAGTAGAAAACGGAGCTGGTACAGGATGAACTGTTTATCCTCCATTATCATCTTTAATCGCTCATGGAGGAGCTTCAGTAGATTTAGCTATTTTTTCATTACATTTAGCTGGAATTTCATCAATTCTAGGAGCAGTAAATTTTATTACAACAGTAATTAATATACGATCTACTGGTATAACATTTGATCGAATACCTTTATTTGTATGAGCTGTAGTATTAACAGCACTATTATTACTTTTATCTTTACCAGTACTAGCTGGTGCAATTACTATATTATTAACTGACCGAAACTTAAATACATCTTTTTTTGATCCTGCTGGAGGAGGAGATCCAATTTTATATCAACATTTATTT
>GBMIN64123N17|Anastrepha_furcata|COIN5P|KY428379
NNNNNNNNNNNNNNNNNNNNNNNNNNNNNNNGGTATGGTAGGAACATCTCTTAGAATCCTAATTCGTACTGAATTAGGTCATCCAGGAGCTTTAATTGGAGATGACCAAATTTATAATGTAATTGTAACAGCTCACGCATTTGTAATAATTTTTTTTATAGTTATACCTATTATAATTGGAGGGTTCGGAAATTGATTAGTTCCTTTAATATTAGGGGCYCCCGATATAGCTTTCCCACRAATAAATAATATAAGATTCTGRTTACTACCCCCTTCTCTTACACTTCTCCTAGTTAGTAGAATAGTAGAAAACGGAGCTGGTACAGGATGAACTGTTTACCCTCCTTTATCATCCCTTATTGCACACGGAGGGGCATCTGTAGATTTAGCTATTTTTTCACTACATCTAGCAGGTATYTCATCAATTTTAGGTGCAGTAAATTTTATTACAACAGTAATTAATATACGATCTACTGGAATAACATTTGATCGAATACCTNTATTCGTATGAGCTGTTGTACTAACCGCATTATTGCTTCTATTGTCACTACCAGTATTAGCAGGAGCAATTACAATACTATTAACAGACCGAAACTTAAATACATCATTTTTTGATCCAGCTGGAGGAGGAGACCCAATTCTATACCAACATCTATTC
>GBMIN64128N17|Anastrepha_grandis|COIN5P|KY428276
NNNNNNNNNNNNNNNNNNNNNNNNNNNNNNNGGTATAGTAGGAACATCCCTTAGAATTCTAATTCGAACCGAATTAGGACATCCAGGAGCCTTAATTGGTGATGACCAAATTTATAATGTAATTGTAACAGCTCATGCATTTGTAATGATTTTTTTTATAGTAATACCTATTATAATTGGAGGATTTGGAAATTGATTAGTACCTTTAATATTAGGGGCACCTGATATAGCATTTCCACGAATGAATAATATAAGATTTTGATTATTACCCCCTTCCCTTACATTACTGCTAGTAAGCAGAATAGTAGAAAACGGAGCTGGTACAGGATGAACTGTTTACCCTCCATTATCCTCTTTAATTGCTCATGGAGGAGCTTCAGTAGATTTAGCTATCTTTTCATTACACCTAGCTGGAATTTCATCAATCCTAGGAGCAGTAAATTTCATCACAACAGTAATTAACATACGATCTGCCGGTATAACTTTTGACCGTATACCCTTATTTGTATGAGCCGTAGTATTAACCGCATTACTATTACTCTTATCCCTTCCAGTATTAGCTGGTGCAATCACTATATTACTAACAGATCGAAATTTAAACACATCATTTTTTGACCCTGCTGGAGGAGGAGATCCTATTTTATACCAACATTTATTT
>GBMIN64133N17|Anastrepha_integra|COIN5P|KY428343
NNNNNNNNNNNNNNNNNNNNNNNNNNNNNNNGGTATAGTAGGAACATCCCTTAGAATTTTAGTACGAACTGAACTTGGTCACCCAGGAGCCCTAATTGGAGATGACCAAATTTATAATGTAATTGTAACAGCACATGCATTCGTAATAATTTTTTTTATAGTAATACCTATTATAATTGGAGGATTTGGAAATTGATTAGTCCCCTTAATACTAGGAGCTCCTGACATAGCCTTCCCACGAATGAATAATATAAGATTCTGGTTATTACCTCCTTCTCTTACACTACTACTAGTCAGAAGAATAGTAGAAAATGGAGCTGGTACAGGATGAACTGTTTACCCTCCTCTATCATCTCTTATTGCCCATGGTGGGGCATCTGTAGATTTAGCTATCTTTTCATTACACTTAGCAGGAATCTCATCAATTCTAGGTGCAGTAAACTTTATTACAACAGTAATTAACATACGATCAACCGGAATAACATTTGACCGAATACCTTTATTTGTTTGAGCTGTTGTATTAACAGCATTATTACTCCTTTTATCACTACCAGTACTAGCTGGAGCAATTACAATACTATTAACAGATCGAAATTTAAATACATCATTTTTCGACCCAGCAGGAGGAGGAGACCCAATTTTATACCAACATTTATTT
>GBMIN64137N17|Anastrepha_korytkowskii|COIN5P|KY428387
NNNNNNNNNNNNNNNNNNNNNNNNNNNNNNNGGTATAGTGGGGACATCCCTTAGAATCCTAATTCGAACTGAACTAGGACACCCAGGAGCACTAATTGGTGATGACCAAATTTATAATGTAATTGTAACAGCACATGCATTTGTAATAATTTTTTTTATAGTAATACCTATTATAATTGGAGGATTTGGAAATTGATTAGTACCTTTAATATTAGGAGCTCCTGATATAGCTTTCCCACGAATAAATAATATAAGATTCTGATTACTACCCCCTTCTCTTACATTACTACTAGTTAGAAGTATAGTAGAAAACGGAGCCGGTACAGGATGAACTGTATACCCGCCGCTATCATCTCTTATTGCACATGGTGGAGCATCAGTAGATTTAGCTATTTTTTCATTACACTTAGCAGGAATTTCTTCAATTTTAGGGGCAGTAAATTTTATTACAACAGTAATTAATATACGATCTTCTGGTATAACCTTTGACCGAATACCACTATTCGTGTGAGCTGTTGTACTAACAGCCTTATTGCTTCTGTTATCATTACCAGTATTAGCTGGGGCTATTACAATACTATTAACAGACCGAAACTTAAATACATCCTTCTTTGATCCCGCTGGAGGAGGAGACCCAATTTTATACCAACATTTATTT
>GBMIN64139N17|Anastrepha_latilanceola|COIN5P|KY428395
NNNNNNNNNNNNNNNNNNNNNNNNNNNNNNNGGTATAGTAGGAACATCTCTTAGAATTCTAATTCGAACTGAACTTGGACATCCAGGAGCACTAATTGGAGATGACCAAATTTATAATGTAATTGTAACAGCACATGCATTTGTAATAATTTTCTTTATAGTAATGCCCATTATAATTGGGGGATTTGGAAATTGATTGGTACCCCTAATATTAGGGGCCCCTGATATAGCTTTCCCACGAATAAATAATATAAGATTCTGATTATTACCTCCTTCTCTTACATTATTACTAGTTAGAAGTATAGTAGAAAATGGAGCTGGGACAGGATGAACTGTTTACCCACCACTATCATCTCTTATTGCTCATGGTGGAGCATCTGTAGATTTAGCTATTTTTTCATTACACTTAGCAGGAATTTCATCAATTTTAGGAGCAGTTAATTTTATTACAACAGTAATTAATATACGATCCACTGGTATAACATTTGATCGAATACCATTATTTGTTTGAGCTGTAGTATTGACAGCTTTATTACTTCTTTTATCACTACCAGTATTAGCCGGAGCAATTACAATATTATTAACAGATCGAAACTTAAATACGTCATTCTTTGACCCAGCAGGAGGAGGAGATCCTATTTTATATCAACATCTATTT
>GBMIN64140N17|Anastrepha_leptozona|COIN5P|KY428281
NNNNNNNNNNNNNNNNNNNNNNNNNNNNNNNGGTATAGTAGGTACATCTCTTAGAATTTTAATTCGAACTGAACTAGGACACCCAGGAGCCTTAATTGGAGATGACCAAATTTATAATGTAATTGTAACAGCACATGCATTTGTAATAATTTTCTTTATAGTAATACCTATTATAATTGGTGGATTTGGAAATTGATTAGTACCTTTAATATTAGGAGCTCCTGACATAGCTTTCCCACGAATAAATAATATAAGATTCTGACTATTACCTCCTTCTCTTACCCTTCTTCTAATTAGTAGTATAGTAGAAAACGGAGCTGGTACAGGATGGACTGTTTACCCACCACTTTCATCTTTAATCGCTCATGGAGGAGCTTCTGTTGATTTAGCTATTTTCTCATTACACTTAGCAGGAATTTCATCAATTTTAGGAGCTGTAAATTTCATTACTACAGTCATTAATATACGATCAACTGGTATAACATTTGATCGAATACCATTATTTGTATGAGCAGTTGTACTAACAGCACTTCTTCTTCTGTTATCTTTACCAGTTCTTGCTGGAGCAATTACAATATTATTAACAGATCGAAACTTAAATACATCATTCTTTGACCCAGCCGGAGGAGGTGATCCAATTCTATATCAACATTTATTT
>GBMIN64141N17|Anastrepha_levefasciata|COIN5P|KY428282
NNNNNNNNNNNNNNNNNNNNNNNNNNNNNNNGGTATAGTAGGAACTTCTCTTAGAATTTTAATTCGAACTGAACTAGGTCATCCAGGAGCTCTTATTGGAGACGATCAAATTTATAACGTAATTGTAACAGCACACGCATTTGTAATAATTTTTTTTATAGTTATGCCTATTATAATTGGAGGATTTGGAAATTGATTAGTACCTCTAATATTAGGAGCACCTGACATAGCATTCCCTCGAATGAATAATATAAGATTCTGATTATTACCTCCTTCCCTTACACTACTCCTAGTTAGAAGTATAGTAGAAAACGGGGCTGGTACAGGATGAACTGTATACCCACCACTATCATCTGTTATTGCTCATGGAGGAGCTTCTGTAGATTTAGCTATTTTTTCATTACACCTAGCGGGGATTTCATCAATTCTAGGGGCAGTAAATTTTATTACAACAGTAATTAATATGCGATCTACTGGTATAACATTTGATCGAATACCATTATTTGTATGAGCTGTTGTATTAACAGCTCTATTATTACTTTTATCTCTACCCGTTCTAGCAGGAGCAATCACTATGTTGTTAACTGATCGAAATTTAAATACATCATTCTTTGATCCAGCAGGAGGAGGTGACCCAATTTTATACCAACACTTATTC
>GBMIN64142N17|Anastrepha_levefasciata|COIN5P|KY428364
NNNNNNNNNNNNNNNNNNNNNNNNNNNNNNNGGTATAGTAGGAACTTCTCTTAGAATTTTAATTCGAACTGAACTAGGTCATCCAGGAGCTCTTATTGGAGACGATCAAATTTATAACGTAATTGTAACAGCACACGCATTTGTAATAATTTTTTTTATAGTTATGCCTATTATAATTGGAGGATTTGGAAATTGATTAGTACCTCTAATATTAGGAGCACCTGACATAGCATTCCCTCGAATGAATAATATAAGATTCTGATTATTACCTCCTTCCCTTACACTACTCCTAGTTAGAAGTATAGTAGAAAACGGGGCTGGTACAGGATGAACTGTATACCCACCACTATCATCTGTTATTGCTCATGGAGGAGCTTCTGTAGATTTAGCTATTTTTTCATTACACCTAGCGGGGATTTCATCAATTCTAGGGGCAGTAAATTTTATTACAACAGTAATTAATATGCGATCTACTGGTATAACATTTGATCGAATACCATTATTTGTATGAGCTGTTGTATTAACAGCTCTATTATTACTTTTATCTCTACCCGTTCTAGCAGGAGCAATCACTATGTTGTTAACTGATCGAAATTTAAATACATCATTCTTTGATCCAGCAGGAGGAGGTGACCCAATTTTATACCAACACTTATTC
>GBMIN64150N17|Anastrepha_macrura|COIN5P|KY428288
NNNNNNNNNNNNNNNNNNNNNNNNNNNNNNNGGTATAGTAGGAACCTCTCTTAGAATTTTAATTCGAACTGAATTAGGTCACCCAGGTGCTTTAATTGGAGATGATCAAATTTATAATGTAATTGTAACAGCTCACGCATTCGTAATAATTTTCTTTATAGTTATACCTATTATAATTGGAGGATTTGGAAATTGACTAGTACCCCTAATACTAGGAGCTCCCGATATAGCCTTCCCACGAATAAATAATATAAGATTCTGATTACTCCCCCCTTCCCTTACTTTACTCCTAGTTAGAAGAATAGTAGAAAATGGAGCCGGTACAGGATGAACTGTTTATCCACCCTTATCATCTCTAATTGCTCATGGAGGAGCATCTGTAGATCTAGCAATCTTTTCATTACATTTAGCAGGAATTTCATCAATTTTAGGAGCAGTAAATTTTATTACGACAGTTATTAATATACGATCAACTGGTATAACATTTGATCGAATACCATTATTTGTATGAGCCGTTGTATTAACAGCCCTATTACTTCTTTTATCTTTACCAGTACTAGCCGGAGCTATTACAATATTACTTACAGACCGAAACTTAAATACATCATTTTTTGACCCAGCTGGAGGAGGAGACCCAATTTTATATCAACATTTATTT
>GBMIN64151N17|Anastrepha_magna|COIN5P|KY428382
NNNNNNNNNNNNNNNNNNNNNNNNNNNNNNNGGTATAGTAGGAACATCCCTTAGAATTTTAGTTCGAACTGAATTAGGTCACCCAGGAGCCTTAATTGGAGATGATCAAATTTATAATGTAATTGTCACAGCCCATGCATTTGTAATAATTTTTTTTATAGTTATACCAATTATAATTGGAGGCTTTGGAAATTGACTAGTACCCCTAATACTAGGTGCCCCAGATATAGCCTTCCCACGAATAAATAATATAAGATTCTGATTACTACCCCCTTCCCTTACCTTACTATTAGTAAGCAGAATGGTAGAAAATGGAGCTGGTACAGGTTGAACAGTTTATCCCCCTCTCTCTTCCTTAATCGCTCATGGAGGGGCCTCTGTAGATTTAGCAATTTTCTCATTACATTTAGCAGGAATTTCTTCAATTTTAGGAGCAGTTAATTTTATTACCACAGTAATTAATATACGATCCACTGGAATTACACTTGATCGAATACCATTATTTGTATGAGCTGTTGTATTAACAGCACTACTCCTTCTTCTATCACTACCAGTTTTAGCAGGAGCAATTACAATATTATTAACAGATCGAAATCTTAATACCTCATTCTTTGACCCAGCAGGAGGGGGAGACCCAATTTTATATCAACATTTATTC
>GBMIN64152N17|Anastrepha_magna|COIN5P|KY428289
NNNNNNNNNNNNNNNNNNNNNNNNNNNNNNNGGTATAGTAGGAACATCCCTTAGAATTTTAGTTCGAACTGAATTAGGACATCCAGGAGCCTTAATTGGAGATGATCAAATTTATAATGTAATTGTAACAGCYCATGCATTTGTAATAATTTTTTTTATAGTTATACCAATTATAATTGGAGGATTTGGTAATTGAYTAGTACCTTTAATATTAGGWGCTCCTGATATAGCATTCCCACGAATAAATAATATAAGATTCTGATTACTACCCCCTTCCCTTACCTTACTATTAGTAAGCAGAATGGTAGAAAATGGAGCTGGTACAGGTTGAACAGTTTATCCCCCTCTCTCTTCCTTAATCGCTCATGGAGGGGCCTCTGTAGATTTAGCAATTTTCTCATTACATTTAGCAGGAATTTCTTCAATTTTAGGAGCAGTTAATTTTATTACCACAGTAATTAATATACGATCCACTGGAATTACACTTGATCGAATACCATTATTTGTATGAGCTGTTGTATTAACAGCACTACTCCTTCTTCTATCACTACCAGTTTTAGCAGGAGCAATTACAATATTATTAACAGATCGAAATCTTAATACCTCATTCTTTGACCCAGCAGGAGGGGGAGACCCAATTTTATATCAACATTTATTC
>GBMIN64157N17|Anastrepha_montei|COIN5P|KY428295
NNNNNNNNNNNNNNNNNNNNNNNNNNNNNNNGGTATAGTAGGAACATCTCTTAGAATTCTAATCCGAACTGAATTAGGACATCCAGGAGCTTTAATTGGAGATGATCAAATCTATAACGTAATTGTAACAGCTCACGCATTTGTAATAATTTTTTTTATAGTAATACCTATTATAATTGGAGGCTTCGGAAATTGATTAGTACCTTTAATATTAGGAGCACCTGATATAGCATTCCCACGAATAAACAATATAAGATTTTGATTATTACCCCCTTCCCTTACACTTTTACTAGTAAGTAGTATAGTAGAAAACGGAGCTGGTACAGGATGAACTGTTTATCCTCCATTATCGTCTTTAATCGCCCATGGAGGAGCCTCAGTAGATTTAGCTATTTTCTCATTACATCTAGCCGGAATTTCATCAATCCTAGGAGCAGTAAATTTTATTACAACAGTAATTAATATGCGATCTACTGGTATAACATTTGATCGAATACCATTATTCGTGTGAGCTGTAGTATTAACAGCACTATTATTACTTTTATCTCTACCAGTTCTAGCTGGTGCAATTACAATACTATTAACAGATCGAAATTTAAATACATCATTCTTTGATCCTGCCGGAGGAGGAGATCCAATTTTATACCAACACTTATTT
>GBMIN64159N17|Anastrepha_nigrivittata|COIN5P|KY428384
NNNNNNNNNNNNNNNNNNNNNNNNNNNNNNNGGAATAGTAGGAACATCCCTTAGAATTTTAATTCGAACTGAACTAGGACATCCAGGAGCTTTAATTGGAAACGATCAAATCTATAATGTAATCGTAACAGCCCATGCATTCGTAATAATTTTTTTTATAGTAATACCTATTATAATCGGAGGATTTGGAAATTGATTAGTACCCCTAATACTAGGAGCCCCTGACATAGCTTTTCCCCGAATAAATAATATAAGATTCTGACTACTCCCCCCTTCCCTTACACTTTTACTAGTCAGAAGTATAGTAGAAAATGGGGCTGGGACAGGATGGACTGTCTACCCTCCCCTATCCTCTCTTATTGCACACGGAGGAGCATCCGTAGATTTAGCTATTTTTTCATTACATTTAGCAGGAATTTCATCTATCCTAGGAGCAGTAAATTTCATCACAACAGTAATTAACATACGATCCACTGGAATAACTTTTGATCGAATACCTTTATTTGTATGAGCTGTTGTATTAACAGCACTATTACTCCTTTTATCTTTACCAGTATTAGCAGGAGCAATCACAATACTATTAACAGACCGAAATCTAAACACATCCTTCTTTGACCCAGCTGGAGGAGGAGACCCAATTCTATATCAACATTTATTT
>GBMIN64160N17|Anastrepha_nolazcoae|COIN5P|KY428297
NNNNNNNNNNNNNNNNNNNNNNNNNNNNNNNGGTATAGTGGGGACATCCCTTAGAATTTTAATTCGAACTGAACTCGGTCATCCGGGGGCGCTAATTGGTGACGACCAAATTTATAATGTAATTGTAACCGCCCACGCATTTGTAATAATTTTTTTTATAGTAATACCTATTATAATTGGAGGGTTCGGAAATTGATTAGTACCATTAATACTAGGAGCCCCCGATATAGCTTTCCCACGAATAAATAATATAAGATTCTGACTACTACCCCCATCTCTTACGTTATTACTAGTTAGAAGTATAGTAGAAAACGGGGCTGGTACAGGATGAACTGTATACCCACCACTGTCTTCCCTCATTGCCCATGGTGGGGCATCTGTAGATCTAGCTATTTTTTCATTACATTTAGCGGGGATTTCTTCAATTTTAGGAGCAGTAAATTTTATCACAACAGTAATTAATATACGATCTTCTGGTATAACATTCGACCGAATACCATTATTTGTGTGAGCTGTTGTATTAACAGCACTATTACTTCTGTTATCCCTACCAGTACTAGCTGGGGCAATTACAATATTATTAACAGATCGAAATTTAAACACATCATTCTTTGATCCGGCAGGAGGTGGAGATCCAATTTTATATCAACATTTATTT
>GBMIN64180N17|Anastrepha_obliqua|COIN5P|KT594148
AACATTATATTTTATTTTTGGAGCATGAGCTGGAATAGTAGGAACATCTCTTAGAATTCTAATTCGAACTGAATTAGGACATCCAGGAGCCTTAATCGGAGATGATCAAATTTATAATGTAATTGTAACAGCTCACGCATTTGTAATAATTTTTTTTATAGTAATACCTATTATAATTGGGGGATTTGGAAATTGATTAGTACCTTTAATATTAGGAGCACCTGATATAGCATTCCCACGAATAAATAATATAAGATTTTGATTATTACCCCCTTCTCTTACACTATTACTAGTAAGTAGTATAGTAGAAAACGGAGCTGGTACAGGATGAACTGTTTATCCTCCATTATCATCTCTAATCGCTCATGGAGGAGCTTCAGTAGATTTAGCTATTTTTTCATTACATTTAGCTGGAATTTCATCAATTCTAGGAGCAGTAAATTTTATTACAACGGTAATTAATATACGATCTACTGGTATAACATTTGACCGAATACCTTTATTTGTATGAGCTGTAGTATTAACAGCACTATTATTACTTTTATCTTTACCAGTACTAGCTGGTGCAATTACTATATTATTAACTGACCGAAATTTAAATACATCTTTTTTTGATCCTGCTGGAGGAGGAGATCCAATTCTATATCAACATTTATTT
>GBMIN64183N17|Anastrepha_obliqua|COIN5P|KT594114
AACATTATATTTTATTTTTGGAGCATGAGCTGGAATAGTAGGAACATCTCTTAGAATTCTAATTCGAACTGAATTAGGACATCCAGGAGCCTTAATTGGAGATGATCAAATTTATAACGTAATTGTAACAGCTCACGCATTTGTAATAATTTTTTTTATAGTAATGCCTATTATAATTGGAGGATTTGGAAATTGATTAGTACCTTTAATATTAGGAGCACCTGATATAGCATTCCCACGAATAAATAATATAAGATTTTGATTATTACCCCCTTCTCTTACACTATTACTAGTAAGTAGTATAGTAGAAAACGGAGCTGGTACAGGATGAACTGTTTATCCTCCATTATCATCTTTAATCGCTCATGGAGGAGCTTCAGTAGATTTAGCTATTTTTTCATTACATTTAGCTGGAATTTCATCAATTCTAGGAGCAGTAAATTTTATTACAACGGTAATTAATATACGATCTACTGGTATAACATTTGATCGAATACCTTTATTTGTATGAGCTGTAGTATTAACAGCACTTTTATTACTTTTATCCTTACCAGTACTAGCTGGTGCAATTACTATATTATTAACTGACCGAAACTTAAATACATCTTTTTTTGACCCTGCTGGAGGAGGAGATCCAATTTTATATCAACATTTATTT
>GBMIN64202N17|Anastrepha_obliqua|COIN5P|KT594113
AACATTATATTTTATTTTTGGAGCATGAGCTGGAATAGTAGGAACATCTCTTAGAATTCTAATTCGAACTGAATTAGGACATCCAGGAGCCTTAATTGGAGATGATCAAATTTATAACGTAATTGTAACAGCTCACGCATTTGTAATAATTTTTTTTATAGTAATGCCTATTATAATTGGAGGATTTGGAAATTGATTAGTACCTTTAATATTAGGAGCACCTGATATAGCATTCCCACGAATAAATAATATAAGATTTTGATTATTACCCCCTTCTCTTACACTATTACTAGTAAGTAGTATAGTAGAAAACGGAGCTGGTACAGGATGAACTGTTTATCCTCCATTATCATCTTTAATCGCTCATGGAGGAGCTTCAGTAGATTTAGCTATTTTTTCATTACATTTAGCTGGAATTTCATCAATTCTAGGAGCAGTAAATTTTATTACAACGGTAATTAATATACGATCTACTGGTATAACATTTGATCGAATACCTTTATTTGTATGAGCTGTAGTATTAACAGCACTTTTATTACTTTTATCCTTACCAGTACTAGCTGGTGCAATTACTATATTATTAACTGACCGAAACTTAAATACATCTTTTTTTGACCCTGCTGGAGGAGGAGATCCAATTTTATATCAACATTTATTT
>GBMIN64213N17|Anastrepha_partita|COIN5P|KY428385
NNNNNNNNNNNNNNNNNNNNNNNNNNNNNNNGGTATAGTAGGAACATCCCTTAGTATTCTTATTCGAACCGAATTAGGACACCCAGGAGCCCTAATTGGGGATGACCAAATTTACAACGTAATTGTAACAGCACATGCCTTTGTTATAATTTTTTTTATAGTTATACCTATTATAATTGGAGGCTTTGGAAATTGACTAGTACCTTTAATACTAGGAGCTCCTGATATAGCTTTTCCACGAATAAATAATATAAGATTTTGATTATTACCCCCCTCTTTAACTATACTACTCGTTAGTAGTATAGTAGAAAATGGAGCTGGTACAGGATGAACTGTTTACCCTCCCCTGTCATCTTTAATCGCTCATAGAGGAGCTTCTGTAGATCTAGCAATTTTTTCACTACACCTAGCAGGAATCTCATCAATTTTAGGGGCAGTAAATTTCATCACAACAGTAATTAACATACGTTCAATCGGAATAACATTTGACCGAATACCATTATTTGTATGAGCCGTTGTTTTAACAGCTTTATTATTACTTTTATCTTTACCAGTACTTGCCGGAGCAATTACAATACTACTAACAGACCGAAATTTAAATACATCATTCTTTGACCCAGCAGGAGGAGGAGATCCAATCTTATACCAACATTTATTC
>GBMIN64215N17|Anastrepha_pickeli|COIN5P|KY428306
NNNNNNNNNNNNNNNNNNNNNNNNNNNNNNNGGCATAGTAGGAACATCCCTTAGAATTCTAATTCGAACTGAATTAGGACACCCAGGAGCATTAATTGGAGATGATCAAATTTATAATGTTATTGTCACAGCTCACGCATTTGTTATAATTTTTTTTATGGTAATACCTATTATAATTGGAGGATTTGGAAATTGATTAGTACCATTAATATTAGGAGCACCTGATATAGCATTCCCACGAATAAACAATATAAGATTTTGGTTACTACCCCCCTCCCTTACACTCTTACTAGTAAGTAGTATAGTAGAAAACGGGGCTGGTACAGGATGAACTGTTTACCCTCCCCTATCATCTTTAATCGCTCATGGAGGAGCCTCAGTAGATTTAGCTATTTTTTCATTACATCTAGCAGGTATTTCATCAATCCTAGGGGCAGTAAATTTTATTACAACAGTAATTAATATACGCTCTACAGGTATAACATTTGATCGAATACCATTATTCGTATGAGCTGTAGTATTAACAGCCCTATTATTACTTTTATCCTTACCAGTTCTAGCTGGTGCAATTACAATACTATTAACAGATCGAAATTTAAATACATCATTCTTCGACCCTGCTGGAGGAGGAGACCCAATTTTATACCAACATTTATTT
>GBMIN64217N17|Anastrepha_psidivora|COIN5P|KY428361
NNNNNNNNNNNNNNNNNNNNNNNNNNNNNNNNNNNNNNNNGGAACATCTCTTAGAATTCTAATTCGAACTGAATTAGGACACCCAGGAGCCTTAATTGGAGACGACCAGATCTATAATGTAATTGTAACAGCTCACGCATTTGTCATAATTTTTTTTATAGTAATACCTATTATAATTGGAGGCTTCGGAAATTGATTAGTACCTTTAATATTAGGAGCCCCCGATATAGCATTCCCACGAATAAATAATATAAGATTTTGATTATTGCCTCCCTCTCTTACTTTATTACTAGTGAGTAGTATAGTAGAAAACGGAGCTGGTACAGGTTGAACTGTTTATCCACCACTATCATCTTTAATTGCTCACGGTGGAGCTTCAGTAGATTTAGCTATTTTCTCCTTACATTTAGCTGGAATTTCATCAATCCTAGGGGCAGTAAATTTCATTACAACAGTAATTAATATACGATCTACAGGTATAACATTTGATCGAATACCCCTATTCGTATGAGCTGTAGTATTAACAGCTCTATTATTACTTTTATCTTTACCGGTACTAGCTGGTGCAATTACAATACTATTAACAGATCGAAACTTAAATACATCATTCTTTGATCCAGCTGGAGGAGGAGACCCAATTTTATACCAACATTTATTT
>GBMIN64218N17|Anastrepha_pulchra|COIN5P|KY428393
NNNNNNNNNNNNNNNNNNNNNNNNNNNNNNNGGTATAGTAGGTACATCCCTTAGAATCCTAATTCGAACTGAATTAGGGCATCCCGGAGCCTTAATTGGTGATGATCAGATTTATAATGTAATTGTAACAGCTCACGCATTTGTAATAATTTTTTTTATAGTAATACCTATTATAATTGGAGGATTTGGAAATTGATTAGTTCCTTTAATATTAGGTGCACCTGACATAGCATTCCCACGAATAAATAATATAAGATTTTGATTACTACCCCCTTCTCTTACATTATTGCTAGTAAGTAGTATAGTAGAAAACGGGGCTGGTACAGGATGAACTGTTTATCCCCCATTATCATCTTTAATTGCTCACGGAGGAGCTTCAGTAGATTTAGCTATTTTTTCGTTACACCTAGCTGGAATTTCGTCAATTCTAGGAGCAGTAAATTTTATTACAACAGTAATTAATATACGATCCACTGGTATAACATTTGATCGAATACCATTATTCGTATGAGCTGTAGTATTAACAGCCCTATTGTTACTTTTATCTTTACCAGTACTAGCTGGTGCAATTACAATATTATTAACAGACCGAAATTTAAATACATCATTTTTTGACCCTGCTGGAGGAGGGGACCCAATTTTATACCAACATTTATTT
>GBMIN64222N17|Anastrepha_raveni|COIN5P|KY428357
NNNNNNNNNNNNNNNNNNNNNNNNNNNNNNNGGTATAGTAGGAACTTCTCTTAGAATTTTAATTCGAACTGAATTAGGTCATCCAGGAGCCCTTATTGGAGACGACCAAATTTATAATGTAATTGTAACAGCACACGCATTTGTAATAATTTTTTTTATGGTTATACCTATTATAATTGGAGGGTTTGGAAATTGATTAGTACCTCTAATACTAGGGGCACCTGACATAGCATTCCCTCGAATAAATAATATAAGTTTCTGATTATTACCTCCTTCTCTTACGCTTCTTCTAGTTAGAAGTATAGTAGAAAATGGGGCTGGTACAGGATGAACTGTATACCCACCACTATCATCTGTTATTGCTCATGGAGGAGCTTCTGTAGATTTAGCTATTTTTTCATTACACCTAGCAGGAATTTCATCAATTCTAGGGGCAGTAAATTTTATTACGACAGTAATTAATATACGATCTACTGGTATAACATTCGACCGAATACCATTATTTGTATGAGCTGTTGTATTAACAGCCTTATTACTACTTTTATCTTTACCTGTTCTAGCAGGAGCAATTACTATATTATTAACTGATCGAAATTTAAATACGTCATTCTTTGATCCAGCAGGAGGAGGAGATCCAATTCTATACCAACACTTATTC
>GBMIN64228N17|Anastrepha_shannoni|COIN5P|KY428312
NNNNNNNNNNNNNNNNNNNNNNNNNNNNNNNGGTATAGTAGGAACATCTCTTAGAATTCTAATTCGAACTGAATTAGGGCACCCAGGAGCCTTAATTGGAGATGATCAAATTTATAATGTAATTGTAACAGCTCACGCATTTGTAATAATTTTTTTTATAGTAATACCTATTATAATTGGTGGATTCGGAAATTGATTAGTGCCTTTAATACTAGGAGCACCTGATATAGCATTCCCACGAATGAATAATATAAGATTTTGACTATTACCCCCTTCTCTTACGTTACTACTAGTAAGTAGTATAGTAGAAAACGGAGCTGGTACAGGATGAACTGTTTATCCTCCATTATCATCTTTAATTGCTCACGGAGGAGCTTCAGTAGATCTAGCTATTTTTTCATTACACTTAGCCGGAATTTCATCAATCCTAGGAGCAGTAAATTTTATTACTACAGTAATTAACATACGATCCACTGGTATAACCTTTGACCGAATACCATTATTCGTATGAGCCGTAGTATTAACAGCTCTATTATTACTTTTATCTTTACCAGTACTAGCTGGTGCAATTACTATACTATTAACAGATCGAAACTTAAATACATCATTTTTTGATCCTGCTGGAGGAGGAGATCCAATTTTATACCAACATTTATTT
>GBMIN64244N17|Anastrepha_suspensa|COIN5P|KT594102
AACATTATATTTTATTTTTGGAGCATGAGCTGGAATAGTAGGAACATCTCTTAGAATTCTAATTCGAACTGAATTAGGACATCCAGGAGCCTTAATTGGAGATGATCAAATTTATAATGTAATTGTAACAGCTCACGCATTTGTAATAATTTTTTTTATAGTAATACCTATTATAATTGGAGGATTTGGAAATTGATTAGTACCTTTGATATTAGGAGCACCCGATATAGCATTCCCACGAATAAATAATATAAGATTTTGATTACTACCTCCTTCTCTTACACTATTACTAGTAAGTAGTATAGTAGAAAACGGAGCTGGTACAGGATGAACTGTTTATCCTCCATTATCATCTCTAATCGCTCATGGAGGAGCTTCAGTAGATTTAGCTATTTTTTCATTACATTTAGCTGGAATTTCATCAATTCTAGGAGCAGTAAATTTTATTACAACAGTAATTAATATACGATCTACTGGTATAACATTTGACCGAATACCTTTATTTGTATGAGCTGTAGTATTAACAGCACTATTACTACTCTTATCATTACCAGTACTAGCTGGTGCAATTACTATATTATTAACTGACCGAAACTTAAATACATCTTTTTTTGACCCTGCTGGAGGAGGAGATCCAATTTTATACCAACATTTATTT
>GBMIN64252N17|Anastrepha_tecta|COIN5P|KY428319
NNNNNNNNNNNNNNNNNNNNNNNNNNNNNNNNNNNTAGTAGGAACATCTCTTAGAATTCTGATTCGAACTGAATTAGGACACCCAGGAGCCTTAATTGGAGATGATCAAATTTATAATGTAATTGTAACAGCTCACGCGTTTGTAATAATTTTTTTTATAGTAATACCTATTATAATTGGAGGGTTTGGAAATTGATTAGTACCCCTAATATTAGGAGCACCCGACATGGCATTCCCACGAATAAATAACATAAGATTTTGATTGCTACCTCCTTCTCTTACACTATTACTAGTAAGTAGTATAGTAGAAAACGGAGCTGGTACAGGATGAACTGTTTATCCTCCGTTATCATCTCTAATCGCTCATGGAGGAGCTTCAGTAGATTTAGCTATTTTTTCATTACATTTAGCTGGAATTTCATCAATCCTAGGAGCAGTAAATTTTATTACTACAGTAATTAATATACGATCTACTGGTATAACATTTGATCGAATGCCATTATTCGTATGAGCTGTAGTATTAACAGCACTATTATTACTTTTATCTTTACCAGTACTAGCAGGTGCAATTACAATATTACTAACAGATCGAAACTTAAACACATCATTTTTTGATCCCGCTGGAGGTGGAGACCCAATTTTATACCAACATCTATTT
>GBMIN64255N17|Anastrepha_zenildae|COIN5P|KY428369
NNNNNNNNNNNNNNNNNNNNNNNNNNNNNNNNNNNNNNNNNNNNNNNNNNNNNNNNNNNNNNNNNNNNNNNNNNNNNNNNNNNCAGGAGCCTTAATTGGAGATGACCAAATTTATAATGTAATTGTAACAGCTCACGCATTTGTAATAATTTTTTTTATAGTAATACCTATTATAATTGGAGGATTTGGAAATTGATTAGTACCTTTAATATTAGGAGCACCTGATATAGCATTCCCACGAATAAATAATATAAGATTTTGAYTATTACCTCCTTCTCTTACTCTATTACTAGTAAGTAGCATAGTAGAAAACGGAGCTGGTACAGGATGAACTGTTTATCCTCCATTATCATCTCTAATCGCTCATGGGGGGGCTTCAGTAGATTTAGCTATTTTTTCATTACATCTAGCTGGAATTTCATCAATTCTAGGAGCAGTAAAYTTTATTACAACAGTAATTAATATACGATCTACTGGTATAACATTTGATCGAATACCTTTATTTGCATGAGCTGTAGTATTAACAGCGCTATTATTACTTTTATCTTTACCAGTACTAGCTGGTGCAATTACTATATTATTAACTGACCGAAAYTTAAATACATCTTTTTTTGACCCTGCTGGAGGAGGAGACCCAATTTTATATCAACATTTATTT
>SENTO383N17|Anastrepha_atrox|COIN5P|MN454457
AACTTTATACTTCATTTTCGGAGCATGAGCTGGAATAGTAGGAACGTCTCTTAGAATTTTAATTCGAACAGAATTAGGTCACCCAGGGGCTTTAATTGGAGATGATCAAATTTATAATGTAATTGTAACAGCACATGCATTTGTAATAATTTTTTTTATAGTAATACCTATTATAATTGGAGGATTTGGAAATTGATTGGTGCCCTTAATATTAGGAGCCCCTGATATAGCCTTCCCACGAATAAATAATATAAGATTCTGATTATTGCCCCCTTCCCTTACACTACTCCTAGTAAGAGGTATAGTAGAAAACGGGGCTGGTACAGGATGAACTGTATATCCACCATTATCATCCCTTATCGCTCATGGAGGAGCCTCTGTAGACTTAGCTATTTTTTCACTTCACCTAGCAGGTGTATCTTCAATTCTAGGAGCAGTAAATTTTATTACTACAGTAATTAACATACGATCTACTGGTATAACCTTTGACCGAATACCTTTATTCGTATGAGCTGTTGTACTAACAGCTTTATTACTTCTATTATCACTCCCAGTACTAGCTGGGGCTATTACAATATTACTAACAGATCGAAATTTAAATACATCATTCTTCGATCCTGCAGGAGGAGGAGACCCAATTCTATACCAACATTTATTT
>SENTO384N17|Anastrepha_atrox|COIN5P|MN454464
AACTTTATACTTCATTTTCGGAGCATGAGCTGGAATAGTAGGAACGTCTCTTAGAATTTTAATTCGAACAGAATTAGGTCACCCAGGTGCTTTAATTGGAGATGACCAAATTTATAATGTAATTGTAACAGCACATGCATTTGTAATAATTTTTTTTATAGTAATACCTATTATAATTGGAGGATTTGGAAATTGATTGGTGCCCTTAATATTAGGGGCACCTGATATAGCCTTCCCACGAATAAATAATATAAGATTCTGATTATTGCCCCCTTCCCTTACACTACTCCTAGTAAGAGGTATAGTAGAAAACGGGGCTGGTACAGGATGAACTGTATACCCACCATTATCATCCCTTATCGCTCATGGAGGAGCCTCTGTAGACTTAGCTATTTTTTCACTTCACCTAGCAGGTGTATCTTCAATTCTAGGAGCAGTAAATTTTATTACTACAGTAATTAACATACGATCTACTGGTATAACCTTTGACCGAATACCTTTATTCGTATGGGCTGTTGTACTAACAGCTTTATTACTTCTATTATCACTCCCAGTACTAGCTGGAGCTATTACAATATTACTAACAGATCGAAATTTAAATACATCATTCTTCGATCCTGCAGGAGGAGGAGNNNNNNNNNNNNNNNNNNNNNNNNNN
>SENTO393N17|Anastrepha_dissimilis|COIN5P|MN454424
NNNNNNNNNNNNNNNNNNNNNNNNNNNNNNNNGAATAGTCGGGACATCCCTTAGAATCCTAATTCGAACTGAATTAGGGCATCCAGGAGCCTTAATTGGAGACGACCAAATTTATAATGTAATTGTAACAGCTCATGCTTTTGTAATAATTTTTTTCATGGTAATACCAATTATAATTGGAGGATTCGGAAATTGATTAGTACCTTTAATACTAGGAGCCCCTGATATAGCATTCCCACGAATAAATAATATGAGATTTTGATTACTACCCCCTTCTCTCACACTTCTGCTAGTTAGCAGAATAGTAGAAAACGGGGCTGGTACAGGATGAACTGTTTACCCTCCGCTATCATCCTTAATTGCTCATGGGGGAGCCTCAGTTGACTTAGCTATTTTTTCATTACATTTAGCTGGAGTTTCATCAATTTTAGGAGCAGTAAATTTTATTACTACAGTAATTAATATACGATCTACAGGTATAACATTTGACCGAATACCTTTATTTGTCTGAGCAGTTGTATTAACAGCTCTATTGCTACTTTTATCTTTACCTGTCCTTGCTGGAGCAATTACAATACTACTAACAGACCGAAATTTAAACACATCATTCTTTGACCCCGCCGGGGGTGGAGACCCAATTCTGTACCAACATTTATTT
>SENTO395N17|Anastrepha_striata|COIN5P|MN454481
AACACTATATTTTATTTTTGGAGCATGAGCTGGTATAGTAGGAACATCTCTTAGAATCCTAATTCGAACTGAATTAGGGCACCCAGGAGCCTTAATTGGAGATGATCAAATTTACAATGTAATTGTAACAGCACACGCATTTGTAATAATTTTTTTTATAGTAATACCTATCATAATTGGTGGATTCGGAAATTGACTAGTGCCCTTGATATTAGGAGCACCTGATATAGCATTCCCACGAATAAATAATATAAGATTTTGATTATTGCCTCCTTCTCTTACATTACTACTAGTAAGTAGTATAGTAGAAACCGGGGCTGGTACAGGTTGAACTGTTTACCCTCCATTATCATCTTTAATTGCTCATGGAGGAGCTTCAGTAGACTTAGCTATTTTTTCATTACACCTAGCTGGAATTTCATCAATTCTAGGAGCAGTAAATTTTATCACAACAGTAATTAATATACGATCTACTGGTATAACATTTGACCGAATACCATTATTTGTATGAGCTGTAGTATTAACAGCACTATTATTACTTCTATCTTTACCAGTACTAGCAGGTGCAATTACAATATTGTTAACAGATCGAAATTTAAACACCTCGTTTTTTGACCCCGCTGGAGGAGGAGACCCAATTTTATANCAACATTTATTT
>SENTO399N17|Anastrepha_grandis|COIN5P|MN454418
AACATTATATTTTATCTTCGGAGCATGAGCCGGTATAGTAGGAACATCCCTTAGAATTCTAATTCGAACCGAATTAGGACATCCAGGAGCCTTAATTGGTGATGACCAAATTTATAATGTAATTGTAACAGCTCATGCATTTGTAATGATTTTTTTTATAGTAATACCTATTATAATTGGAGGATTTGGAAATTGATTAGTACCTTTAATATTAGGGGCACCTGATATAGCATTTCCACGAATGAATAATATAAGATTTTGATTATTACCCCCTTCCCTTACATTACTGCTAGTAAGCAGAATAGTAGAAAACGGAGCTGGTACAGGATGAACTGTTTACCCTCCATTATCCTCTTTAATTGCTCATGGAGGAGCTTCAGTAGATTTAGCTATCTTTTCATTACACCTAGCTGGAATTTCATCAATCCTAGGAGCAGTAAATTTCATCACAACAGTAATTAACATACGATCTGCCGGTATAACTTTTGACCGTATACCCTTATTTGTATGAGCCGTAGTATTAACCGCATTACTATTACTCTTATCCCTTCCAGTATTAGCTGGTGCAATCACTATATTACTAACAGATCGAAATTTAAACACATCATTTTTTGACCCTGCTGGAGGAGGAGATCCTATTTTATACCAACATTTATTT
>SENTO401N17|Anastrepha_grandis|COIN5P|MN454484
AACATTATATTTTATCTTCGGAGCATGAGCCGGTATAGTAGGAACATCCCTTAGAATTCTAATTCGAACCGAATTAGGACATCCAGGAGCCTTAATTGGTGATGACCAAATTTATAATGTAATTGTAACAGCTCATGCATTTGTAATGATTTTTTTTATAGTAATACCTATTATAATTGGAGGATTTGGAAATTGATTAGTACCTTTAATATTAGGGGCACCTGATATAGCATTTCCACGAATGAATAATATAAGATTTTGATTATTACCCCCTTCCCTTACATTACTGCTAGTAAGCAGAATAGTAGAAAACGGAGCTGGTACAGGATGAACTGTTTACCCTCCATTATCCTCTTTAATTGCTCATGGAGGAGCTTCAGTAGATTTAGCTATCTTTTCATTACACCTAGCTGGAATTTCATCAATCCTAGGAGCAGTAAATTTCATCACAACAGTAATTAACATACGATCTGCCGGTATAACTTTTGACCGTATACCCTTATTTGTATGAGCCGTAGTATTAACCGCATTACTATTACTCTTATCCCTTCCAGTATTAGCTGGTGCAATCACTATATTACTAACAGATCGAAATTTAAACACATCATTTTTTGACCCTGCTGGAGGAGGAGATCCTATTTTATACCAACATTTATTT
>SENTO402N17|Anastrepha_grandis|COIN5P|MN454486
AACATTATATTTTATCTTCGGAGCATGAGCCGGTATAGTAGGAACATCCCTTAGAATTCTAATTCGAACCGAATTAGGACATCCAGGAGCCTTAATTGGTGATGACCAAATTTATAATGTAATTGTAACAGCTCATGCATTTGTAATGATTTTTTTTATAGTAATACCTATTATAATTGGAGGATTTGGAAATTGATTAGTACCTTTAATATTAGGGGCACCTGATATAGCATTTCCACGAATGAATAATATAAGATTTTGATTATTACCCCCTTCCCTTACATTACTGCTAGTAAGCAGAATAGTAGAAAACGGAGCTGGTACAGGATGAACTGTTTACCCTCCATTATCCTCTTTAATTGCTCATGGAGGAGCTTCAGTAGATTTAGCTATCTTTTCATTACACCTAGCTGGAATTTCATCAATCCTAGGAGCAGTAAATTTCATCACAACAGTAATTAACATACGATCTGCCGGTATAACTTTTGACCGTATACCCTTATTTGTATGAGCCGTAGTATTAACCGCATTACTATTACTCTTATCCCTTCCAGTATTAGCTGGTGCAATCACTATATTACTAACAGATCGAAATTTAAACACATCATTTTTTGACCCTGCTGGAGGAGGAGATCCTATTTTATACCAACATTTATTT
>SENTO408N17|Anastrepha_fraterculus|COIN5P|MN454482
AACATTATATTTCATTTTTGGAGCATGAGCTGGAATAGTAGGAACATCTCTTAGAATTCTAATTCGAACTGAATTAGGACATCCAGGAGCCTTAATTGGAGATGATCAAATTTATAATGTAATTGTAACAGCTCACGCATTTGTGATAATTTTTTTTATAGTAATACCTATTATAATTGGAGGATTTGGAAATTGATTAGTACCTTTAATATTAGGAGCACCTGATATAGCATTCCCACGAATAAATAATATAAGATTTTGATTATTACCTCCTTCTCTTACACTATTACTAGTAAGTAGTATAGTAGAAAACGGAGCTGGTACAGGATGAACTGTTTATCCTCCATTATCATCTCTAATCGCTCATGGAGGAGCTTCAGTAGATTTAGCCATTTTTTCATTACATTTAGCTGGAATTTCATCAATTCTAGGAGCAGTAAATTTTATCACAACAGTAATTAATATACGATCTACTGGTATAACATTTGATCGAATACCTTTATTTGTATGAGCTGTAGTATTAACAGCACTATTATTACTTTTATCTTTACCAGTACTAGCTGGTGCAATTACTATATTATTAACTGACCGAAACTTAAATACATCTTTTTTTGNNNNNNNNNNNNNNNNNNNNNNNNNNNNNNNNNNNNNNNNNNNN
>SENTO409N17|Anastrepha_leptozona|COIN5P|MN454480
AACATTATATTTTATCTTTGGAGCATGAGCTGGTATAGTAGGGACATCTCTTAGAATTTTAATTCGAACTGAACTAGGACACCCAGGAGCCTTAATTGGAGATGACCAAATTTATAATGTAATTGTAACAGCACATGCATTTGTAATAATTTTCTTTATAGTAATACCTATTATAATTGGTGGATTTGGAAATTGATTAGTACCTTTAATATTAGGAGCTCCTGATATAGCTTTCCCACGAATAAATAATATAAGATTCTGACTATTACCCCCTTCTCTTACCCTTCTTCTAATTAGTAGTATAGTAGAAAACGGAGCTGGTACAGGATGGACTGTTTACCCACCACTTTCATCTTTAATCGCTCATGGAGGAGCTTCTGTTGATTTAGCTATTTTCTCATTACACTTAGCAGGAATTTCATCAATTTTAGGAGCTGTAAATTTCATTACTACAGTAATTAATATACGATCAACTGGTATAACATTTGATCGAATACCATTATTTGTATGAGCAGTTGTACTAACAGCACTTCTTCTTCTGTTATCTTTACCAGTTCTTGCTGGAGCAATTACAATATTATTAACAGATCGAAACTTAAATACATCATTCTTTGACCCAGCCGGAGGAGGTGATCCAATTCTATATCAACATTTATTT
>SENTO410N17|Anastrepha_leptozona|COIN5P|MN454412
AACATTATATTTTATCTTTGGAGCATGAGCTGGTATAGTAGGTACATCTCTTAGAATTTTAATTCGAACTGAACTAGGACACCCAGGAGCCTTAATTGGAGATGACCAAATTTATAATGTAATTGTAACAGCACATGCATTTGTAATAATTTTCTTTATAGTAATACCTATTATAATTGGTGGATTTGGAAATTGATTAGTACCTTTAATATTAGGAGCTCCTGACATAGCTTTTCCACGAATAAATAATATAAGATTCTGACTATTACCTCCTTCTCTTACCCTTCTTCTAATTAGTAGTATAGTAGAAAACGGAGCTGGTACAGGATGGACTGTTTACCCACCACTTTCATCTTTAATCGCTCATGGAGGAGCTTCTGTTGATTTAGCTATTTTCTCATTACACTTAGCAGGAATTTCATCAATTTTAGGAGCTGTAAATTTCATTACTACAGTAATTAATATACGATCAACTGGTATAACATTTGATCGAATACCATTATTTGTATGAGCAGTTGTACTAACAGCACTTCTTCTTCTGTTATCTTTACCAGTTCTTGCTGGAGCAATTACAATATTATTAACAGATCGAAACTTAAATACATCATTCTTTGATCCAGCCGGAGGAGGTGATCCAATTCTATATCAACATTTATTT
>SENTO411N17|Anastrepha_leptozona|COIN5P|MN454432
AACATTATATTTTATCTTTGGAGCATGAGCTGGTATAGTAGGGACATCTCTTAGAATTTTAATTCGAAGTGAACTAGGACACCCAGGAGCCTTAATTGGAGATGACCAAATTTATAATGTAATTGTAACAGCACATGCATTTGTAATAATTTTCTTTATAGTAATACCTATTATAATTGGTGGATTTGGAAATTGATTAGTACCTTTAATATTAGGAGCTCCTGATATAGCTTTCCCACGAATAAATAATATAAGATTCTGACTATTACCTCCTTCTCTTACCCTTCTTCTAATTAGTAGTATAGTAGAAAACGGAGCTGGTACAGGATGGACTGTTTACCCACCACTTTCATCTTTAATCGCTCATGGAGGAGCTTCTGTTGATTTAGCTATTTTCTCATTACACTTAGCAGGAATTTCATCAATTTTAGGAGCTGTAAATTTCATTACTACAGTAATTAATATACGATCAACTGGTATAACATTTGATCGAATACCATTATTTGTATGAGCAGTTGTACTAACAGCACTTCTTCTTCTGTTATCTTTACCAGTTCTTGCTGGAGCAATTACAATATTATTAACAGATCGAAACTTAAATACATCATTCTTTGACCCNGCCGGAGGAGGTGATCCAATTCTATATCAACATTTATTT
>SENTO412N17|Anastrepha_leptozona|COIN5P|MN454450
AACATTATATTTTATCTTTGGAGCATGAGCTGGTATAGTAGGTACATCTCTTAGAATTTTAATTCGAACTGAACTAGGACACCCAGGAGCCTTAATTGGAGATGACCAAATTTATAATGTAATTGTAACAGCACATGCATTTGTAATAATTTTCTTTATAGTAATACCTATTATAATTGGTGGATTTGGAAATTGATTAGTACCTTTAATATTAGGAGCTCCTGACATAGCTTTCCCACGAATAAATAATATAAGATTCTGACTATTACCTCCTTCTCTTACCCTTCTTCTAATTAGTAGTATAGTAGAAAACGGAGCTGGTACAGGATGGACTGTTTACCCACCACTTTCATCTTTAATCGCTCATGGAGGAGCTTCTGTTGATTTAGCTATTTTCTCATTACACTTAGCAGGAATTTCATCAATTTTAGGAGCTGTAAATTTCATTACTACAGTAATTAATATACGATCAACTGGTATAACATTTGATCGAATACCATTATTTGTATGAGCAGTTGTACTAACAGCACTTCTTCTTCTGTTATCTTTACCAGTTCTTGCTGGAGCAATTACAATATTATTAACAGATCGAAACTTAAATACATCATTCTTTGACCCAGCCGGAGGGGGTGATCCAATTCTTTATCAACATTTATTT
>SENTO415N17|Anastrepha_serpentina|COIN5P|MN454468
AACATTATACTTTATTTTCGGAGCATGAGCTGGTATAGTAGGTACATCTCTTAGAATCCTTATTCGAACAGAATTAGGTCACCCAGGAGCCCTAATTGGAGATGATCAAATTTATAATGTAATTGTAACAGCTCACGCATTTGTAATAATTTTTTTTATAGTAATACCTATTATAATTGGAGGATTCGGAAATTGACTAGTTCCTTTAATATTAGGAGCACCTGATATAGCATTCCCACGAATAAATAATATAAGATTTTGATTATTACCCCCTTCCCTTACTCTACTGCTAGTAAGTAGTATAGTAGAAAATGGAGCTGGTACAGGATGAACTGTTTACCCCCCATTATCATCCCTAATTGCTCATGGAGGAGCTTCAGTAGATTTAGCTATTTTTTCACTACATCTAGCCGGAATCTCATCAATTCTAGGGGCAGTAAATTTTATCACAACAGTAATTAATATACGATCCACTGGTATAACATTTGATCGAATACCATTATTTGTATGAGCCGTAGTATTAACAGCTTTATTATTACTTTTATCTTTACCAGTATTAGCCGGTGCTATTACAATGTTATTAACAGACCGAAATTTAAATACATCATTCTTTGACCCAGCCGGAGGAGGAGACCCAATTTTATATCAACATTTATTT
>SENTO416N17|Anastrepha_manihoti|COIN5P|MN454444
AACTTTATATTTTATTTTCGGTGCATGAGCCGGTATAGTGGGGACATCCCTTAGAATTCTAATTCGAACTGAATTAGGGCACCCGGGAGCATTAATTGGTGACGACCAAATTTATAATGTAATTGTCACAGCTCACGCATTTGTTATAATTTTTTTTATAGTAATACCTATTATAATTGGAGGATTTGGAAATTGATTAGTGCCATTAATACTAGGAGCACCTGATATAGCATTCCCACGAATAAACAATATAAGATTTTGACTACTACCCCCCTCCCTTACACTCTTACTAGTAAGTAGTATAGTAGAAAACGGAGCTGGTACAGGATGAACTGTTTATCCTCCCCTATCATCTTTAATCGCTCACGGAGGAGCCTCAGTAGATTTAGCTATTTTTTCACTACATTTAGCAGGTATTTCATCAATCCTAGGAGCAGTAAATTTTATTACAACAGTAATTAATATACGATCTACTGGTATAACATTTGATCGAATACCATTATTCGTGTGAGCTGTAGTATTAACAGCCCTACTATTACTTTTATCCTTACCAGTTCTAGCTGGTGCAATTACAATACTATTAACAGACCGAAATTTAAACACATCATTCTTCGACCCTGCTGGAGGAGGGGATCCAATTTTATACCAACATTTATTT
>SENTO417N17|Anastrepha_manihoti|COIN5P|MN454455
AACTTTATATTTTATTTTCGGTACATGAGCCGGTATAGTGGGGACATCCCTTAGAATTCTAATTCGAACTGAATTAGGGCACCCGGGAGCATTAATTGGTGACGACCAAATTTATAATGTAATTGTCACAGCTCACGCATTTGTTATAATTTTTTTTATAGTAATACCTATTATAATTGGAGGATTTGGAAATTGATTAGTGCCATTAATACTAGGAGCACCTGATATAGCATTCCCACGAATAAACAATATAAGATTTTGACTACTACCCCCCTCCCTTACACTCTTACTAGTAAGTAGTATAGTAGAAAACGGAGCTGGTACAGGATGAACTGTTTATCCTCCCCTATCATCTTTAATCGCTCACGGAGGAGCCTCAGTAGATTTAGCTATTTTTTCACTACATTTAGCAGGTATTTCATCAATCCTAGGAGCAGTAAATTTTATTACAACAGTAATTAATATACGATCTACTGGTATAACATTTGATCGAATACCATTATTCGTGTGAGCTGTAGTATTAACAGCCCTACTATTACTTTTATCCTTACCAGTTCTAGCTGGTGCAATTACAATACTATTAACAGACCGAAATTTAAACACATCATTCTTCGACCCTGCTGGAGGAGGGGATCCAATTTTATACCAACATTTATTT
>SENTO419N17|Anastrepha_manihoti|COIN5P|MN454427
AACTTTATATTTTATTTTCGGTGCATGAGCCGGTATAGTGGGGACATCCCTTAGAATTCTAATTCGAACTGAATTAGGGCACCCGGGAGCATTAATTGGTGACGACCAAATTTATAATGTAATTGTCACAGCTCACGCATTTGTTATAATTTTTTTTATAGTAATACCTATTATAATTGGAGGATTTGGAAATTGATTAGTGCCATTAATACTAGGAGCACCTGATATAGCATTCCCACGAATAAACAATATAAGATTTTGACTACTACCCCCCTCCCTTACACTCTTACTAGTAAGTAGTATAGTAGAAAACGGAGCTGGTACAGGATGAACTGTTTATCCTCCCCTATCATCTTTAATCGCTCACGGAGGAGCCTCAGTAGATTTAGCTATTTTTTCACTACATTTAGCAGGTATTTCATCAATCCTAGGAGCAGTAAATTTTATTACAACAGTAATTAATATACGATCTACTGGTATAACATTTGATCGAATACCATTATTCGTGTGAGCTGTAGTATTAACAGCCCTACTATTACTTTTATCCTTACCAGTTCTAGCTGGTGCAATTACAATACTATTAACAGACCGAAATTTAAACACATCATTCTTCGACCCTGCTGGAGGAGGGGATCCAATTTTATACCAACATTTATTT
>SENTO420N17|Anastrepha_montei|COIN5P|MN454459
AACATTATATTTTATTTTCGGAGCATGAGCTGGTATAGTAGGAACATCTCTTAGAATTCTAATCCGAACTGAATTAGGACATCCAGGAGCTTTAATTGGAGATGATCAAATCTATAACGTAATTGTAACAGCTCACGCATTTGTAATAATTTTTTTTATAGTAATACCTATTATAATTGGAGGCTTCGGAAATTGATTAGTACCTTTAATATTAGGAGCACCTGATATAGCATTCCCACGAATAAACAATATAAGATTTTGATTATTACCCCCTTCCCTTACACTTTTACTAGTAAGTAGTATAGTAGAAAACGGAGCTGGTACAGGATGAACTGTTTATCCTCCATTATCGTCTTTAATCGCCCATGGAGGAGCCTCAGTAGATTTAGCTATTTTCTCATTACATCTAGCCGGAATTTCATCAATCCTAGGAGCAGTAAATTTTATTACAACAGTAATTAATATGCGATCTACTGGTATAACATTTGATCGAATACCATTATTCGTGTGAGCTGTAGTATTAACAGCACTATTATTACTTTTATCTCTACCAGTTCTAGCTGGTGCAATTACAATACTATTAACAGATCGAAATTTAAATACATCATTCTTTGATCCTGCCGGAGGAGGAGATCCAATTTTATACCAACACTTATTT
>SENTO421N17|Anastrepha_leptozona|COIN5P|MN454449
AACATTATATTTTATCTTTGGAGCATGAGCTGGTATAGTAGGTACATCTCTTAGAATTTTAATTCGAACTGAACTAGGACACCCAGGAGCCTTAATTGGAGATGACCAAATTTATAATGTAATTGTAACAGCACATGCATTTGTAATAATTTTCTTTATAGTAATACCTATTATAATTGGTGGATTTGGAAATTGATTAGTACCTTTAATATTAGGAGCTCCTGACATAGCTTTCCCACGAATAAATAATATAAGATTCTGACTATTACCTCCTTCTCTTACCCTTCTTCTAATTAGTAGTATAGTAGAAAACGGAGCTGGTACAGGATGGACTGTTTACCCACCACTTTCATCTTTAATCGCTCATGGAGGAGCTTCTGTTGATTTAGCTATTTTCTCATTACACTTAGCAGGAATTTCATCAATTTTAGGAGCTGTAAATTTCATTACTACAGTCATTAATATACGATCAACTGGTATAACATTTGATCGAATACCATTATTTGTATGAGCAGTTGTACTAACAGCACTTCTTCTTCTGTTATCTTTACCAGTTCTTGCTGGAGCAATTACAATATTATTAACAGATCGAAATTTAAATACATCATTCTTTGACCCAGCCGGAGGATGTGATCCAATTCTATATCAACATTTATTT
>SENTO425N17|Anastrepha_nolazcoae|COIN5P|MN454488
NNNNNNNNNNNNNNNNNNNNNNNNNNNNNNNNNNNNNNNNNNNACATCCCTTAGAATTTTAATTCGAACTGAACTCGGTCATCCGGGGGCACTAATTGGTGACGACCAAATTTATAATGTAATTGTAACCGCCCACGCATTTGTAATAATTTTTTTTATAGTAATACCTATTATAATTGGAGGGTTCGGAAATTGATTAGTACCATTAATACTAGGAGCCCCCGATATAGCTTTCCCACGAATAAACAATATAAGATTCTGACTACTACCCCCATCTCTTACGTTATTACTAGTTAGAAGTACAGTAGAAAACGGGGCTGGTACAGGATGAACTGTATACCCACCGCTGTCTTCCCTCATTGCCCATGGTGGAGCATCTGTAGATCTAGCTATTTTTTCATTACATTTAGCGGGGATTTCTTCAATTTTAGGAGCAGTAAATTTTATCACAACAGTAATTAATATACGATCTTCTGGTATAACATTCGACCGAATACCATTATTTGTGTGAGCTGTTGTATTAACAGCACTATTACTTCTGTTATCCTTACCAGTACTAGCTGGGGCAATTACAATATTATTAACAGATCGAAATTTAAATACATCATTCTTTGATCCGGCAGGAGGTGGGGATCCAATTTTATATCAACATTTATTT
>SENTO426N17|Anastrepha_nolazcoae|COIN5P|MN454445
AACACTATATTTTATTTTCGGAGCATGAGCTGGTATAGTGGGGACATCCCTTAGAATTTTAATTCGAACTGAACTCGGTCATCCGGGGGCACTAATTGGTGACGACCAAATTTATAATGTAATTGTAACCGCCCACGCATTTGTAATAATTTTTTTTATAGTAATACCTATTATAATTGGAGGGTTCGGAAATTGATTAGTACCATTAATACTAGGAGCCCCCGATATAGCTTTCCCACGAATAAATAATATAAGATTCTGACTACTACCCCCATCTCTTACGTTATTACTAGTTAGAAGTATAGTAGAAAACGGGGCTGGTACAGGATGAACTGTATACCCACCACTGTCTTCCCTCATTGCCCATGGTGGAGCATCTGTAGATCTAGCTATTTTTTCATTACATTTAGCGGGGATTTCTTCAATTTTAGGAGCAGTAAATTTTATCACAACAGTAATTAATATACGATCTTCTGGTATAACATTCGACCGAATACCATTATTTGTGTGAGCTGTTGTATTAACAGCACTATTACTTCTGTTATCCTTACCAGTACTAGCTGGGGCAATTACAATATTATTAACAGATCGAAATTTAAATACATCATTCTTTGATCCGGCAGGAGGTGGGGATCCAATTTTATATCAACATTTATTT
>SENTO428N17|Anastrepha_obliqua|COIN5P|MN454447
AACATTATATTTTATTTTTGGAGCATGAGCTGGAATAGTAGGAACATCTCTTAGAATTCTAATTCGAACTGAATTAGGACATCCAGGAGCCTTAATCGGAGATGATCAAATTTATAATGTAATTGTAACAGCTCACGCATTTGTAATAATTTTTTTTATAGTAATACCTATTATAATTGGGGGATTTGGAAATTGATTAGTACCTTTAATATTAGGAGCACCTGATATAGCATTCCCACGAATAAATAATATAAGATTTTGATTATTACCCCCTTCTCTTACACTATTACTAGTAAGTAGTATAGTAGAAAACGGAGCTGGTACAGGATGAACTGTTTATCCTCCATTATCATCTCTAATCGCTCATGGAGGAGCTTCAGTAGATTTAGCTATTTTTTCATTACATTTAGCTGGAATTTCATCAATTCTAGGAGCAGTAAATTTTATTACAACGGTAATTAATATACGATCTACTGGTATAACATTTGACCGAATACCTTTATTTGTATGAGCTGTAGTATTAACAGCACTATTATTACTTTTATCTTTACCAGTACTAGCTGGTGCAATTACTATATTATTAACTGACCGAAATTTAAATACATCTTTTTTTGATCCTGCTGGAGGAGGAGATCCAATTCTATATCAACATTTATTT
>SENTO431N17|Anastrepha_ornata|COIN5P|MN454487
AACATTATATTTTATTTTTGGGGCATGAGCGGGTATAGTTGGAACATCCCTTAGAATCCTAATTCGAACTGAATTAGGGCACCCAGGAGCCTTAATTGGAGATGACCAAATTTATAATGTAATTGTAACAGCCCATGCATTTGTGATAATTTTTTTTATAGTAATACCTGTAATAATCGGTGGCTTCGGAAATTGACTAGTACCTTTAATATTAGGAGCCCCTGATATAGCATTCCCACGAATGAATAATATAAGATTCTGACTATTACCTCCTTCTCTTACATTATTACTAGTAAGTAGTATAGTAGAAAACGGGGCTGGTACAGGATGAACTGTTTACCCCCCATTATCATCTTTAATCGCCCATGGGGGAGCTTCAGTAGACTTAGCTATTTTTTCATTACATTTAGCTGGAATTTCGTCAATTCTAGGAGCAGTAAATTTTATCACAACAGTAATTAATATACGATCCACTGGTATAACATTTGACCGAATACCATTATTTGTATGAGCGGTAGTTCTAACAGCACTATTATTACTTTTATCTTTACCAGTACTAGCTGGTGCAATTACAATATTGTTAACAGACCGAAATTTAAATACTTCATTTTTTGACCCTGCTGGAGGAGGAGACCCAATTTTATACCAACATTTATTT
>SENTO432N17|Anastrepha_ornata|COIN5P|MN454469
AACATTATATTTTATTTTTGGGGCATGAGCGGGTATAGTAGGAACATCNCTTAGAATCCTAATTCGAACTGAATTAGGGCACCCAGGAGCCTTAATTGGAGATGACCAAATTTATAATGTAATTGTAACAGCNCATGCATTTGTGATAATTTTTTTTATAGTAATACCTGTTATAATCGGTGGCTTCGGAAATTGANTAGTACCTTTAATATTAGGAGCCCCTGATATAGCATTCCCACGAATGAATAATATAAGATTNTGATTATTACCTCCTTCTCTTACATTATTACTAGTAAGTAGTATAGTAGAAAACGGAGCTGGTACAGGATGAACTGTTTACCCCCCATTATCATCTTTAATCGCCCATGGGGGAGCTTCAGTAGACTTAGCTATTTTTTCATTACATTTAGCTGGAATTTCGTCAATTCTAGGAGCAGTAAATTTTATCACAACAGTAATTAATATACGATCCACTGGTATAACATTTGACCGAATACCATTATTTGTATGAGCGGTAGTTCTAACAGCACTATTATTACTTTTATCTTTACCAGTACTAGCTGGTGCAATTACAATATTGTTAACAGACCGAAATTTAAATACTTCATTTTTTGACCCTGCTGGAGGAGGAGACCCAATTTTATACCAACATTTATTT
>SENTO435N17|Anastrepha_punensis|COIN5P|MN454466
NNNNNNNNNNNNNNNNNNCGGAGCATGAGCCGGTATAGTAGGAACATCCCTTAGAATTTTAATTCGAACTGAATTAGGTCATCCAGGTGCTTTAATTGGAGATGATCAAATTTACAATGTAATTGTAACAGCTCATGCATTTGTAATAATTTTCTTTATAGTTATACCTATCATAATTGGAGGATTTGGAAATTGACTAGTACCCCTAATACTAGGAGCCCCTGATATAGCTTTCCCACGAATAAATAATATAAGATTCTGATTATTACCCCCTTCCCTTACCTTACTCCTAGTTAGAAGTATAGTAGAAAACGGAGCCGGTACAGGATGGACTGTTTATCCTCCACTTTCATCTCTAATTGCTCATGGAGGAGCATCTGTAGATCTAGCAATTTTTTCATTACATCTAGCAGGAATTTCATCAATTTTAGGAGCAGTAAATTTTATTACTACAGTTATTAATATACGATCCACTGGTATAACATTTGATCGAATACCATTATTTGTATGAGCTGTTGTACTAACAGCATTATTACTACTTTTATCTTTACCAGTGCTAGCTGGAGCTATCACAATATTACTTACAGATCGAAATTTAAATACATCATTTTTTGACCCAGCTGGAGGAGGAGACCCAATCTTATACCAACATTTATTT
>SENTO446N17|Anastrepha_serpentina|COIN5P|MN454490
AACATTATACTTTATTTTCGGAGCATGAGCTGGTATAGTAGGTACATCTCTTAGAATCCTTATTCGAACAGAATTAGGTCACCCAGGAGCCCTAATTGGAGATGATCAAATTTATAATGTAATTGTAACAGCTCACGCATTTGTAATAATTTTTTTTATAGTAATACCTATTATAATTGGAGGATTCGGAAATTGACTAGTTCCTTTAATATTAGGAGCACCTGATATAGCATTCCCACGAATAAATAATATAAGATTTTGATTATTACCCCCTTCTCTTACTCTACTGCTAGTAAGTAGTATAGTAGAAAATGGAGCTGGTACAGGATGAACTGTTTACCCCCCATTATCATCCCTAATTGCTCATGGAGGAGCTTCAGTAGATTTAGCTATTTTTTCACTACATCTAGCCGGAATCTCATCAATTCTAGGGGCAGTAAATTTTATCACAACAGTAATTAATATACGATCCACTGGTATAACATTTGATCGAATACCATTATTTGTATGAGCCGTAGTATTAACAGCTTTATTATTACTTTTATCTTTACCAGTATTAGCCGGTGCTATTACAATGTTATTAACAGACCGAAATTTAAATACATCATTCTTTGACCCAGCCGGAGGAGGAGACCCAATTTTATACCAACATTTATTT
>SENTO447N17|Anastrepha_serpentina|COIN5P|MN454461
AACATTATACTTTATTTTCGGAGCATGAGCTGGTATAGTAGGTACATCTCTTAGAATCCTTATTCGAACAGAATTAGGTCACCCAGGAGCCCTAATTGGAGATGATCAAATTTATAATGTAATTGTAACAGCTCACGCATTTGTAATAATTTTTTTTATAGTAATACCTATTATAATTGGAGGATTCGGAAATTGACTAGTTCCTTTAATATTAGGAGCACCTGATATAGCATTCCCACGAATAAATAATATAAGATTTTGATTATTACCCCCTTCTCTTACTCTACTGCTAGTAAGTAGTATAGTAGAAAATGGAGCTGGTACAGGATGAACTGTTTACCCCCCATTATCATCCCTAATTGCTCATGGAGGAGCTTCAGTAGATTTAGCTATTTTTTCACTACATCTAGCCGGAATCTCATCAATTCTAGGGGCAGTAAATTTTATCACAACAGTAATTAATATACGATCCACTGGTATAACATTTGATCGAATACCATTATTTGTATGAGCCGTAGTATTAACAGCTTTATTATTACTTTTATCTTTACCAGTATTAGCCGGTGCTATTACAATGTTATTAACAGACCGAAATTTAAATACATCATTCTTTGACCCAGCCGGAGGAGGAGACCCAATTTTATACCAACATTTATTT
>SENTO448N17|Anastrepha_serpentina|COIN5P|MN454435
AACATTATACTTTATTTTCGGAGCATGAGCTGGTATAGTAGGGACATCTCTTAGAATCCTTATTCGAACAGAATTAGGTCACCCAGGAGCCCTAATTGGAGATGATCAAATTTACAATGTAATTGTAACAGCTCACGCATTTGTAATAATTTTTTTTATAGTAATACCTATTATAATTGGAGGATTCGGAAATTGACTAGTTCCTTTAATATTAGGAGCACCTGATATAGCATTCCCACGAATAAATAATATAAGATTTTGATTATTACCCCCTTCTCTTACTCTACTGCTAGTAAGTAGTATAGTAGAAAATGGAGCTGGTACAGGATGAACTGTTTACCCCCCATTATCATCCCTAATTGCTCATGGAGGAGCTTCAGTAGATTTAGCTATTTTTTCACTACATCTAGCCGGAATTTCATCAATTCTAGGGGCAGTAAATTTTATCACAACAGTAATTAATATACGATCCACTGGTATAACATTTGATCGAATACCATTATTTGTGTGAGCCGTAGTATTAACAGCTTTATTATTACTTTTATCTTTACCAGTATTAGCCGGTGCTATTACAATGTTATTGACAGACCGAAATTTAAATACATCATTCTTTGACCCAGCCGGAGGAGGAGACCCAATTTTATACCAACATTTATTT
>SENTO450N17|Anastrepha_striata|COIN5P|MN454456
AACACTATATTTTATTTTTGGAGCATGAGCTGGTATAGTAGGAACATCTCTTAGAATCCTAATTCGAACTGAATTAGGNCACCCAGGAGCCTTAATTGGAGATGATCAAATTTACAATGTAATTGTAACAGCACACGCATTTGTAATAATTTTTTTTATAGTAATACCTATCATAATTGGTGGATTCGGAAATTGACTAGTACCCTTGATATTAGGNACACCTGATATAGCATTCCCACGAATAAATAATATAAGATTTTGATTATTGCCTCCTTCTCTTACATTACTACTAGTAAGTAGTATAGTAGAAACCGGGGCTGGTACAGGTTGAACTGTTTACCCTCCATTATCATCTTTAATTGCTCATGGAGGAGCTTCAGTAGACTTAGCTATTTTTTCATTACACCTAGCTGGAATTTCATCAATTCTAGGAGCNGTAAATTTTATCACAACAGTAATTAATATACGATCTACTGGTATAACATTTGACCGAATACCATTATTTGTATGAGCTGTAGTATTAACAGCACTATTATTACTTCTATCCTTACCAGTACTAGCAGGTGCAATTACAATATTGTTAACAGATCGAAATTTAAACACCTCGTTTTTTGACCCCGCTGGAGGAGGAGACCCAATTTTATACCAACATTTATTT
>SENTO452N17|Anastrepha_striata|COIN5P|MN454451
NACACTATATTTTATTTTTGGAGCATGAGCTGGTATAGTAGGAACATCTCTTAGAATCCTAATTCGAACTGAATTAGGTCACCCAGGAGCCTTAATTGGAGATGATCAAATTTACAATGTAATTGTAACAGCACACGCATTTGTAATAATTTTTTTTATAGTAATACCTATCATAATTGGTGGATTCGGAAATTGACTAGTACCCTTGATATTAGGGGCACCTGATATAGCATTCCCACGAATAAATAATATAAGATTTTGATTATTGCCTCCTTCTCTTACACTACTACTAGTAAGTAGTATAGTAGAAACCGGGGCTGGTACAGGTTGAACTGTTTACCCTCCATTATCATCTTTAATTGCTCATGGAGGAGCTTCAGTAGACTTAGCTATTTTTTCATTACACCTAGCTGGAATTTCATCAATTCTAGGGGCGGTAAATTTTATCACAACAGTAATTAATATACGATCTACTGGTATAACATTTGACCGAATACCATTATTTGTATGAGCTGTAGTATTAACAGCACTATTATTACTTCTATCCTTACCAGTACTAGCAGGTGCAATTACAATATTGTTAACAGATCGAAATTTAAACACCTCGTTTTTTGACCCTGCTGGAGGAGGAGACCCAATTTTATACCAACATTTATTT
>SENTO453N17|Anastrepha_striata|COIN5P|MN454413
AACACTATATTTTATTTTTGGAGCATGAGCTGGTATAGTAGGAACATCTCTTAGAATCCTAATTCGAACTGAATTAGGTCACCCAGGAGCCTTAATTGGAGATGATCAAATTTACAATGTAATTGTAACAGCACACGCATTTGTAATAATTTTTTTTATAGTAATACCTATCATAATTGGTGGATTCGGAAATTGACTAGTACCCTTGATATTAGGGGCACCTGATATAGCATTCCCACGAATAAATAATATAAGATTTTGATTATTGCCTCCTTCTCTTACACTACTACTAGTAAGTAGTATAGTAGAAACCGGGGCTGGTACAGGTTGAACTGTTTACCCTCCATTATCATCTTTAATTGCTCATGGAGGAGCTTCAGTAGACTTAGCTATTTTTTCATTACACCTAGCTGGAATTTCATCAATTCTAGGGGCGGTAAATTTTATCACAACAGTAATTAATATACGATCTACTGGTATAACATTTGACCGAATACCATTATTTGTATGAGCTGTAGTATTAACAGCACTATTATTACTTCTATCCTTACCAGTACTAGCAGGTGCAATTACAATATTGTTAACAGATCGAAATTTAAACACCTCGTTTTTTGACCCTGCTGGAGGAGGAGACCCAATTTTATACCAACATTTATTT
>SENTO454N17|Anastrepha_striata|COIN5P|MN454479
AACACTATATTTTATTTTTGGAGCATGAGCTGGTATAGTAGGAACATCTCTTAGAATCCTAATTCGAACTGAATTAGGTCACCCAGGAGCCTTAATTGGAGATGATCAAATTTACAATGTAATTGTAACAGCACACGCATTTGTAATAATTTTTTTTATAGTAATACCTATCATAATTGGTGGATTCGGAAATTGACTAGTACCCTTGATATTAGGGGCACCTGATATAGCATTCCCACGAATAAATAATATAAGATTTTGATTATTGCCTCCTTCTCTTACACTACTACTAGTAAGTAGTATAGTAGAAACCGGGGCTGGTACAGGTTGAACTGTTTACCCTCCATTATCATCTTTAATTGCTCATGGAGGAGCTTCAGTAGACTTAGCTATTTTTTCATTACACCTAGCTGGAATTTCATCAATTCTAGGGGCGGTAAATTTTATCACAACAGTAATTAATATACGATCTACTGGTATAACATTTGACCGAATACCATTATTTGTATGAGCTGTAGTATTAACAGCACTATTATTACTTCTATCCTTACCAGTACTAGCAGGTGCAATTACAATATTGTTAACAGATCGAAATTTAAACACCTCGTTTTTTGACCCTGCTGGAGGAGGAGACCCAATTTTATACCAACATTTATTT
>SENTO455N17|Anastrepha_striata|COIN5P|MN454472
AACACTATATTTTATTTTTGGAGCATGAGCTGGTATAGTAGGAACATCTCTTAGAATCCTAATTCGAACTGAATTAGGTCACCCAGGAGCCTTAATTGGAGATGATCAAATTTACAATGTAATTGTAACAGCACACGCATTTGTAATAATTTTTTTTATAGTAATACCTATCATAATTGGTGGATTCGGAAATTGACTAGTACCCTTGATATTAGGGGCACCTGATATAGCATTCCCACGAATAAATAATATAAGATTTTGATTATTGCCTCCTTCTCTTACATTACTACTAGTAAGTAGTATAGTAGAAACCGGGGCTGGTACAGGTTGAACTGTTTACCCTCCATTATCATCTTTAATTGCTCATGGAGGAGCTTCAGTAGACTTAGCTATTTTTTCATTACACCTAGCTGGAATTTCATCAATTTTAGGGGCGGTAAATTTTATCACAACAGTAATTAATATACGATCTACTGGTATAACATTTGACCGAATACCATTATTTGTATGAGCTGTAGTATTAACAGCACTATTATTACTTCTATCCTTACCAGTACTAGCAGGTGCAATTACAATATTGTTAACAGATCGAAATTTAAACACCTCGTTTTTTGACCCTGCTGGAGGAGGAGACCCAATTTTATACCAACATTTATTT
>SENTO456N17|Anastrepha_striata|COIN5P|MN454423
AACACTATATTTTATTTTTGGAGCATGAGCTGGTATAGTAGGAACATCTCTTAGAATCCTAATTCGAACTGAATTAGGTCACCCAGGAGCCTTAATTGGAGATGATCAAATTTACAATGTAATTGTAACAGCACACGCATTTGTAATAATTTTTTTTATAGTAATACCTATCATAATTGGTGGATTCGGAAATTGACTAGTACCCTTGATATTAGGGGCACCTGATATAGCATTCCCACGAATAAATAATATAAGATTTTGATTATTGCCTCCTTCTCTTACATTACTACTAGTAAGTAGTATAGTAGAAACCGGGGCTGGTACAGGTTGAACTGTTTACCCTCCATTATCATCTTTAATTGCTCATGGAGGAGCTTCAGTAGACTTAGCTATTTTTTCATTACACCTAGCTGGAATTTCATCAATTCTAGGGGCGGTAAATTTTATCACAACAGTAATTAATATACGATCTACTGGTATAACATTTGACCGAATACCATTATTTGTATGAGCTGTAGTATTAACAGCACTATTATTACTTCTATCCTTACCAGTACTAGCAGGTGCAATTACAATATTGTTAACAGATCGAAATTTAAACACCTCGTTTTTTGACCCTGCTGGAGGAGGAGACCCAATTTTATACCAACATTTATTT
>SENTO457N17|Anastrepha_striata|COIN5P|MN454434
AACACTATATTTTATTTTTGGAGCATGAGCTGGTATAGTAGGAACATCTCTTAGAATCCTAATTCGAACTGAATTAGGTCACCCAGGAGCCTTAATTGGAGATGATCAAATTTACAATGTAATTGTAACAGCACACGCATTTGTAATAATTTTTTTTATAGTAATACCTATCATAATTGGTGGATTCGGAAATTGACTAGTACCCTTGATATTAGGGGCACCTGATATAGCATTCCCACGAATAAATAATATAAGATTTTGATTATTGCCTCCTTCTCTTACATTACTACTAGTAAGTAGTATAGTAGAAACCGGGGCTGGTACAGGTTGAACTGTTTACCCTCCATTATCATCTTTAATTGCTCATGGAGGAGCTTCAGTAGACTTAGCTATTTTTTCATTACACCTAGCTGGAATTTCATCAATTCTAGGGGCGGTAAATTTTATCACAACAGTAATTAATATACGATCTACTGGTATAACATTTGACCGAATACCATTATTTGTATGAGCTGTAGTATTAACAGCACTATTATTACTTCTATCCTTACCAGTACTAGCAGGTGCAATTACAATATTGTTAACAGATCGAAATTTAAACACCTCGTTTTTTGACCCTGCTGGAGGAGGAGACCCAATTTTATACCAACATTTATTT
>SENTO463N17|Anastrepha_littoralis|COIN5P|MN454463
AACGTTATATTTTATTTTTGGTGCATGAGCTGGTATAGTAGGAACCTCTCTTAGAATTTTAATTCGAACTGAATTAGGTCATCCAGGAGCTTTAATTGGAGATGATCAAATTTATAATGTAATTGTTACAGCTCATGCTTTTGTAATAATTTTTTTTATAGTTATACCTATTATAATTGGTGGTTTTGGAAATTGATTAGTCCCTTTAATATTAGGAGCACCAGATATAGCATTTCCACGAATAAATAATATAAGATTTTGATTATTACCACCTTCTTTAACATTACTCCTAGTTAGCAGCATAGTAGAAAATGGAGCTGGTACAGGATGAACTGTTTACCCTCCATTATCTTCACTTATTGCCCATGGAGGTGCTTCAGTTGATTTAGCAATTTTTTCACTTCATTTAGCAGGAATTTCATCAATTTTAGGAGCTGTAAATTTTATCACAACAGTAATTAATATACGATCAACAGGTATATCATTTGATCGAATACCATTATTTGTTTGAGCTGTAGTTCTAACAGCTTTACTACTTTTATTATCATTACCAGTACTTGCTGGAGCAATTACTATACTATTAACTGATCGAAATTTAAATACATCATTTTTTGATCCTGCAGGCGGAGGGGATCCAATTTTATACCAACATTTATTT
>SENTO476N17|Anastrepha_fraterculus|COIN5P|MN454430
AACATTATATTTTATTTTTGGAGCATGAGCTGGTATAGTAGGAACATCTCTTAGAATTCTAATTCGAACTGAATTAGGACATCCAGGAGCCTTAATTGGAGATGATCAAATTTACAATGTAATTGTAACAGCTCACGCATTTGTAATAATTTTTTTTATAGTAATACCTATTATAATTGGAGGATTTGGAAATTGATTAGTACCTTTAATATTAGGAGCACCTGATATAGCATTCCCACGAATAAATAATATAAGATTTTGATTATTACCTCCTTCTCTTACACTATTACTAGTAAGTAGTATAGTAGAAAACGGAGCTGGTACAGGATGAACTGTTTATCCTCCATTATCATCTCTAATCGCTCATGGAGGGGCTTCAGTAGATTTAGCTATTTTTTCATTACATTTAGCTGGAATTTCATCAATCCTAGGAGCAGTAAATTTTATTACAACAGTAATTAATATACGATCTACTGGTATAACATTTGATCGAATACCTTTATTTGTATGAGCTGTAGTATTAACAGCACTATTATTACTTTTATCTTTACCAGTACTAGCTGGTGCAATTACTATATTATTAACTGACCGAAACTTAAATACATCTTTTTTTGACCCTGCTGGAGGAGGAGATCCAATTTTATATCAACATTTATTT
>SENTO477N17|Anastrepha_fraterculus|COIN5P|MN454475
NNNNNNNNNNNNNNNNNNNNNNNNNNNNNNNNNNNNNNNNNNNACATCTCTTAGAATTCTAATTCGAACTGAATTAGGACATCCCGGAGCCTTAATTGGAGATGATCAAATTTACAATGTAATTGTAACAGCTCACGCGTTTGTAATAATTTTTTTTATAGTAATACCTATTATAATTGGAGGATTTGGAAATTGATTAGTACCTTTAATATTAGGAGCACCTGATATAGCATTNCCNCGAATAAATAATATAAGATTTTGATTATTACCTCCTTCTCTTACACTATTACTAGTAAGTAGTATAGTAGAAAACGGAGCTGGTACAGGATGAACTGTTTATCCTCCATTATCATCTCTAATCGCTCATGGAGGGGCTTCAGTAGATTTAGCTATTTTTTCATTACATTTAGCTGGAATTTCATCAATCCTAGGAGCAGTAAATTTTATTACAACAGTAATTAATATACGATCTACTGGTATAACATTTGATCGAATACCTTTATTTGTATGAGCTGTAGTATTAACAGCACTATTATTACTTTTATCTTTACCAGTACTAGCTGGTGCAATTACTATATTATTAACTGACCGAAACTTAAATACATCTTTTTNNNNNNNNNNNNNNNNNNNNNNNNNNNNNNNNNNNNNNNNNNNNNNN
>SENTO479N17|Anastrepha_fraterculus|COIN5P|MN454417
AACATTATATTTCATTTTTGGAGCATGAGCTGGAATAGTAGGAACATCTCTTAGAATTCTAATTCGAACTGAATTAGGACATCCAGGAGCCTTAATTGGAGATGATCAAATTTATAATGTAATTGTAACAGCTCACGCATTTGTAATAATTTTTTTTATAGTAATACCTATTATAATTGGAGGATTCGGAAATTGATTAGTACCTTTGATATTAGGAGCACCTGATATAGCATTCCCACGAATAAATAATATAAGATTTTGATTATTACCTCCTTCTCTTACACTATTACTAGTAAGTAGTATAGTAGAAAACGGAGCTGGTACAGGATGAACTGTTTATCCTCCATTATCATCTTTAATCGCTCATGGAGGAGCTTCAGTAGATTTAGCTATTTTTTCATTACATTTAGCTGGAATTTCATCAATTCTAGGAGCAGTAAATTTTATTACAACAGTAATTAATATACGATCTACTGGTATAACATTTGATCGAATACCTTTATTTGTATGAGCTGTAGTATTAACAGCACTATTATTACTTTTATCTTTACCAGTACTAGCTGGTGCAATTACTATATTATTAACTGACCGAAACTTAAATACATCTTTTTTTGATCCTGCTGGAGGAGGAGATCCAATTTTATATCAACATTTATTT
>SENTO480N17|Anastrepha_distincta|COIN5P|MN454483
AACATTATATTTTATTTTTGGAGCATGAGCTGGAATAGTAGGAACATCTCTTAGAATTCTAATTCGAACTGAATTAGGACACCCAGGAGCCTTAATTGGAGATGATCAAATTTATAATGTAATTGTAACAGCTCACGCATTTGTAATAATTTTTTTTATAGTAATACCTATTATAATTGGAGGATTTGGAAATTGATTAGTACCTTTAATATTAGGAGCACCTGATATAGCATTCCCACGAATAAATAATATAAGATTTTGATTATTACCTCCTTCTCTTACACTATTACTAGTAAGTAGTATAGTAGAAAACGGAGCTGGTACAGGATGAACTGTTTATCCTCCATTATCATCTTTAATCGCTCATGGAGGAGCTTCAGTAGATTTAGCTATTTTTTCATTACATTTAGCTGGAATTTCATCAATCCTAGGAGCAGTAAATTTTATTACAACAGTAATTAATATACGATCTACTGGTATAACATTTGATCGAATACCTTTATTTGTATGAGCTGTAGTATTAACAGCACTATTATTACTTTTATCTTTACCAGTACTAGCTGGTGCAATTACTATATTATTAACTGACCGAAACTTAAATACATCTTTTTTTGATCCTGCTGGAGGAGGAGATCCAATTTTATATCAACATTTATTT
>SENTO484N17|Anastrepha_fraterculus|COIN5P|MN454446
AACATTATATTTCATTTTTGGAGCATGAGCTGGAATAGTAGGAACATCTCTTAGAATTCTAATTCGAACTGAATTAGGACATCCAGGAGCCTTAATTGGAGATGATCAAATTTATAATGTAATTGTAACAGCTCACGCATTTGTAATAATTTTTTTTATAGTAATACCTATTATAATTGGAGGATTCGGAAATTGATTAGTACCTTTGATATTAGGAGCACCTGATATAGCATTCCCACGAATAAATAATATAAGATTTTGATTATTACCTCCTTCTCTTACACTATTACTAGTAAGTAGTATAGTAGAAAACGGAGCTGGTACAGGATGAACTGTTTATCCTCCATTATCATCTTTAATCGCTCATGGAGGAGCTTCAGTAGATTTAGCTATTTTTTCATTACATTTAGCTGGAATTTCATCAATTCTAGGAGCAGTAAATTTTATTACAACAGTAATTAATATACGATCTACTGGTATAACATTTGATCGAATACCTTTATTTGTATGAGCTGTAGTATTAACAGCACTATTATTACTTTTATCTTTACCAGTACTAGCTGGTGCAATTACTATATTATTAACTGACCGAAACTTAAATACATCTTTTTTTGATCCTGCTGGAGGAGGAGATCCAATTTTATATCAACATTTATTT
>SENTO485N17|Anastrepha_fraterculus|COIN5P|MN454442
AACATTATATTTTATTTTTGGAGCATGAGCTGGAATAGTAGGAACATCTCTTAGAATTCTAATTCGAACTGAATTAGGACATCCAGGAGCCTTAATTGGAGATGATCAAATTTACAATGTAATTGTAACAGCTCACGCATTTGTAATAATTTTTTTTATAGTAATACCTATTATAATTGGAGGATTTGGAAATTGATTAGTACCTTTAATATTAGGAGCACCTGATATAGCANTNCCACGAATAAATAATATAAGATTTTGATTATTACCTCCTTCTCTTACACTATTACTAGTAAGTAGTATAGTAGAAAACGGAGCTGGTACAGGATGAACTGTTTATCCTCCATTATCATCTCTAATCGCTCATGGAGGGGCTTCAGTAGATTTAGCTATTTTTTCATTACATTTAGCTGGAATTTCATCAATCCTAGGAGCAGTAAATTTTATTACAACAGTAATTAATATACGATCTACTGGTATAACATTTGATCGAATACCTTTATTTGTATGAGCTGTAGTATTAACAGCACTATTATTACTTTTATCTTTACCAGTACTAGCTGGTGCAATTACTATATTATTAACTGACCGAAACTTAAATACATCTTTTTTTGACCCTGCTGGAGGAGGAGATCCAATTTTATATCAACATTTATTT
>SENTO486N17|Anastrepha_fraterculus|COIN5P|MN454436
AACATTATATTTCATTTTTGGAGCATGAGCTGGAATAGTAGGAACATCTCTTAGAATTCTAATTCGAACTGAATTAGGACATCCAGGAGCCTTAATTGGAGATGATCAAATTTATAATGTAATTGTAACAGCTCACGCATTTGTAATAATTTTTTTTATAGTAATACCTATTATAATTGGAGGATTCGGAAATTGATTAGTACCTTTGATATTAGGAGCACCTGATATAGCATTCCCACGAATAAATAATATAAGATTTTGATTATTACCTCCTTCTCTTACACTATTACTAGTAAGTAGTATAGTAGAAAACGGAGCTGGTACAGGATGAACTGTTTATCCTCCATTATCATCTTTAATCGCTCATGGAGGAGCTTCAGTAGATTTAGCTATTTTTTCATTACATTTAGCTGGAATTTCATCAATTCTAGGAGCAGTAAATTTTATTACAACAGTAATTAATATACGATCTACTGGTATAACATTTGATCGAATACCTTTATTTGTATGAGCTGTAGTATTAACAGCACTATTATTACTTTTATCTTTACCAGTACTAGCTGGTGCAATTACTATATTATTAACTGACCGAAACTTAAATACATCTTTTTTTGATCCTGCTGGAGGAGGAGATCCAATTTTATATCAACATTTATTT
>SENTO487N17|Anastrepha_fraterculus|COIN5P|MN454443
AACATTATATTTTATTTTTGGAGCATGAGCTGGAATAGTAGGAACATCTCTTAGAATTCTAATTCGAACTGAATTAGGACATCCAGGAGCCTTAATTGGAGATGATCAAATTTACAATGTAATTGTAACAGCTCACGCATTTGTAATAATTTTTTTTATAGTAATACCTATTATAATTGGAGGATTTGGAAATTGATTAGTACCTTTAATATTAGGAGCACCTGATATAGCATTCCCACGAATAAATAATATAAGATTTTGATTATTACCTCCTTCTCTTACACTATTACTAGTAAGTAGTATAGTAGAAAACGGAGCTGGTACAGGATGAACTGTTTATCCTCCATTATCATCTCTAATCGCTCATGGAGGGGCTTCAGTAGATTTAGCTATTTTTTCATTACATTTAGCTGGAATTTCATCAATCCTAGGAGCAGTAAATTTTATTACAACAGTAATTAATATACGATCTACTGGTATAACATTTGATCGAATACCTTTATTTGTATGAGCTGTAGTATTAACAGCACTATTATTACTTTTATCTTTACCAGTACTAGCTGGTGCAATTACTATATTATTAACTGACCGAAACTTAAATACATCTTTTTTTGACCCTGCTGGAGGAGGAGATCCAATTTTATATCAACATTTATTT
>SENTO491N17|Anastrepha_fraterculus|COIN5P|MN454420
AACATTATATTTCATTTTTGGAGCATGAGCTGGAATAGTAGGAACATCTCTTAGAATTCTAATTCGAACTGAATTAGGACATCCAGGAGCCTTAATTGGAGATGATCAAATTTATAATGTAATTGTAACAGCTCACGCATTTGTGATAATTTTTTTTATAGTAATACCTATTATAATTGGAGGATTTGGAAATTGATTAGTACCTTTAATATTAGGAGCACCTGATATAGCATTCCCACGAATAAATAATATAAGATTTTGATTATTACCTCCTTCTCTTACACTATTACTAGTAAGTAGTATAGTAGAAAACGGAGCTGGTACAGGATGAACTGTTTATCCTCCATTATCATCTCTAATCGCTCATGGAGGAGCTTCAGTAGATTTAGCCATTTTTTCATTACATTTAGCTGGAATTTCATCAATTCTAGGAGCAGTAAATTTTATCACAACAGTAATTAATATACGATCTACTGGTATAACATTTGATCGAATACCTTTATTTGTATGAGCTGTAGTATTAACAGCACTATTATTACTTTTATCTTTACCAGTACTAGCTGGTGCAATTACTATATTATTAACTGACCGAAACTTAAATACATCTTTTTTTGATCCTGCTGGAGGAGGAGATCCAATTTTATACCAACATTTATTT
>SENTO493N17|Anastrepha_fraterculus|COIN5P|MN454476
AACATTATATTTCATTTTTGGAGCATGAGCTGGAATAGTAGGAACATCTCTTAGAATTCTAATTCGAACTGAATTAGGACATCCAGGAGCCTTAAATGGAGATGATCAAATTTATAATGTAATTGTAACAGCTCACGCATTTGTAATAATTTTTTTTATAGTAATACCTATTATAATTGGAGGATTCGGAAATTGATTAGTACCTTTGATATTAGGAGCACCTGATATAGCATTCCCACGAATAAATAATATAAGATTTTGATTATTACCTCCTTCTCTTACACTATTACTAGTAAGTAGTATAGTAGAAAACGGAGCTGGTACAGGATGAACTGTTTATCCTCCATTATCATCTTTAATCGCTCATGGAGGAGCTTCAGTAGATTTAGCTATTTTTTCATTACATTTAGCTGGAATTTCATCAATTCTAGGAGCAGTAAATTTTATTACAACAGTAATTAATATACGATCTACTGGTATAACATTTGATCGAATACCTTTATTTGTATGAGCTGTAGTATTAACAGCACTATTATTACTTTTATCTTTACCAGTACTAGCTGGNGCAATTACTATATTATTAACTGACCGAAACTTAAATACATCTTTTTTTGATCCTGCTGGAGGAGGAGATCCAATTTTATATCANCATTTATTT
>SENTO495N17|Anastrepha_fraterculus|COIN5P|MN454433
AACATTATATTTCATTTTTGGAGCATGAGCTAGAATAGTAGGAACATCTCTTAGAATTCTAATTCGAACTGAATTAGGACATCCAGGAGCCTTAATTGGAGATGATCAAATTTATAATGTAATTGTAACAGCTCACGCATTTGTAATAATTTTTTTTATAGTAATACCTATTATAATTGGAGGATTCGGAAATTGATTAGTACCTTTGATATTAGGAGCACCTGATATAGCATTCCCACGAATAAATAATATAAGATTTTGATTATTACCTCCTTCTCTTACACTATTACTAGTAAGTAGTATAGTAGAAAACGGAGCTGGTACAGGATGAACTGTTTATCCTCCATTATCATCTTTAATCGCTCATGGAGGAGCTTCAGTAGATTTAGCTATTTTTTCATTACATTTAGCTGGAATTTCATCAATTCTAGGAGCAGTAAATTTTATTACAACAGTAATTAATATACGATCTACTGGTATAACATTTGATCGAATACCTTTATTTGTATGAGCTGTAGTATTAACAGCACTATTATTACTTTTATCTTTACCAGTACTAGCTGGTGCAATTACTATATTATTAACTGACCGAAACTTAAATACATCTTTTTTTGATCCTGCTGGAGGAGGAGATCCAATTTTATATCAACATTTATTT
>SENTO497N17|Anastrepha_fraterculus|COIN5P|MN454438
AACATTATATTTCATTTTTGGAGCATGAGCTGGAATAGTAGGAACATCTCTTAGAATTCTAATTCGAACTGAATTAGGAGATCCAGGAGCCTTAATTGGAGATGATCAAATTTATAATGTAATTGTAACAGCTCACGCATTTGTAATAATTTTTTTTATAGTAATACCTATTATAATTGGAGGATTCGGAAATTGATTAGTACCTTTGATATTAGGAGCACCTGATATAGCATTCCCACGAATAAATAATATAAGATTTTGATTATTACCTCCTTCTCTTACACTATTACTAGTAAGTAGTATAGTAGAAAACGGAGCTGGTACAGGATGAACTGTTTATCCTCCATTATCATCTTTAATCGCTCATGGAGGAGCTTCAGTAGATTTAGCTATTTTTTCATTACATTTAGCTGGAATTTCATCAATTCTAGGAGCAGTAAATTTTATTACAACAGTAATTAATATACGATCTACTGGTATAACATTTGATCGAATACCTTTATTTGTATGAGCTGTAGTATTAACAGCACTATTATTACTTTTATCTTTACCAGTACTAGCTGGTGCAATTACTATATTATTAACTGACCGAAACTTAAATACATCTTTTTTTGATCCTGCTGGAGGAGGAGATCCNATTTTATATCAACATTTATTT
>SENTO499N17|Anastrepha_fraterculus|COIN5P|MN454477
AACATTATATTTCATTTTTGGAGCATGAGCTGGAATAGTAGGAACATCTCTTAGAATTCTAATTCGAACTGAATTAGGACATCCAGGAGCCTTAATTGGAGATGATCAAATTTATAATGTAATTGTAACAGCTCACGCATTTGTAATAATTTTTTTTATAGTAATACCTATTATAATTGGAGGATTCGGAAATTGATTAGTACCTTTGATATTAGGAGCACCTGATATAGCATTCCCACGAATAAATAATATAAGATTTTGATTATTACCTCCTTCTCTTACACTATTACTAGTAAGTAGTATAGTAGAAAACGGAGCTGGTACAGGATGAACTGTTTATCCTCCATTATCATCTTTAATCGCTCATGGAGGAGCTTCAGTAGATTTAGCTATTTTTTCATTACATTTAGCTGGAATTTCATCAATTCTAGGAGCAGTAAATTTTATTACAACAGTAATTAATATACGATCTACTGGTATAACATTTGATCGAATACCTTTATTTGTATGAGCTGTAGTATTAACAGCACTATTATTACTTTTATCTTTACCAGTACTAGCTGGTGCAATTACTATATTATTAACTGACCGAAACTTAAATACATCTTTTTTTGATCCTGCTGGAGGAGGAGATCCAATTTTATATCAACATTTATTT
>SENTO500N17|Anastrepha_fraterculus|COIN5P|MN454478
AACATTATATTTCATTTTTGGAGCATGAGCTGGAATAGTAGGAACATCTCTTAGAATTCTAATTCGAACTGAATTAGGACATCCAGGAGCCTTAATTGGAGATGATCAAATTTATAATGTAATTGTAACAGCTCACGCATTTGTAATAATTTTTTTTATAGTAATACCTATTATAATTGGAGGATTCGGAAATTGATTAGTACCTTTGATATTAGGAGCACCTGATATAGCATTCCCACGAATAAATAATATAAGATTTTGATTATTACCTCCTTCTCTTACACTATTACTAGTAAGTAGTATAGTAGAAAACGGAGCTGGTACAGGATGAACTGTTTATCCTCCATTATCATCTTTAATCGCTCATGGAGGAGCTTCAGTAGATTTAGCTATTTTTTCATTACATTTAGCTGGAATTTCATCAATTCTAGGAGCAGTAAATTTTATTACAACAGTAATTAATATACGATCTACTGGTATAACATTTGATCGAATACCTTTATTTGTATGAGCTGTAGTATTAACNNNNNNNNNNNNNNNNNNNNNNNNNNNNNNNNNNNNNNNNNNNNNNNNNNNNNNNNNNNNNNNNNNNNNNNNNNNNNNNNNNNNNNNNNNNNNNNNNNNNNNNNNNNNNNNNNNNNNNNNNNNNNNNNNNNNN
>SENTO504N17|Anastrepha_fraterculus|COIN5P|MN454467
AACATTATATTTCATTTTTGGAGCATGAGCTGGAATAGTAGGAACATCTCTTAGAATTCTAATTCGAACTGAATTAGGACATCCAGGAGCCTTAATTGGAGATGATCAAATTTATAATGTAATTGTAACAGCTCACGCATTTGTAATAATTTTTTTTATAGTAATACCTATTATAATTGGAGGATTTGGAAATTGATTAGTACCTTTGATATTAGGAGCACCTGATATAGCATTCCCACGAATAAATAATATAAGATTTTGATTATTACCTCCTTCTCTTACACTATTACTAGTAAGTAGTATAGTAGAAAACGGAGCTGGTACAGGATGAACTGTTTATCCTCCATTATCATCTTTAATCGCTCATGGAGGAGCTTCAGTAGATTTAGCTATTTTTTCATTACATTTAGCTGGAATTTCATCAATTCTAGGAGCAGTAAATTTTATTACAACAGTAATTAATATACGATCTACTGGTATAACATTTGATCGAATACCTTTATTTGTATGAGCTGTAGTATTAACAGCACTATTATTACTTTTATCTTTACCAGTACTAGCTGGTGCAATTACTATATTATTAACTGACCGAAACTTAAATACATCTTTTTTTGATCCTGCTGGAGGAGGAGATCCAATTTTATATCAACATTTATTT
>SENTO505N17|Anastrepha_fraterculus|COIN5P|MN454414
AACATTATATTTCATTTTTGGAGCATGAGCTGGAATAGTAGGAACATCTCTTAGAATTCTAATTCGAACTGAATTAGGACATCCAGGAGCCTTAATTGGAGATGATCAAATTTATAATGTAATTGTAACAGCTCACGCATTTGTAATAATTTTTTTTATAGTAATACCTATTATAATTGGAGGATTCGGAAATTGATTAGTACCTTTGATATTAGGAGCACCTGATATAGCATTCCCACGAATAAATAATATAAGATTTTGATTATTACCTCCTTCTCTTACACTATTACTAGTAAGTAGTATAGTAGAAAACGGAGCTGGTACAGGATGAACTGTTTATCCTCCATTATCATCTTTAATCGCTCATGGAGGAGCTTCAGTAGATTTAGCTATTTTTTCATTACATTTAGCTGGAATTTCATCAATTCTAGGAGCAGTAAATTTTATTACAACAGTAATTAATATACGATCTACTGGTATAACATTTGATCGAATACCTTTATTTGTATGAGCTGTAGTATTAACAGCACTATTATTACTTTTATCTTTACCAGTACTAGCTGGTGCAATTACTATATTATTAACTGACCGAAACTTAAATACATCTTTTTTTGATCCTGCTGGAGGAGGAGATCCAATTTTATATCAACATTTATTT
>SENTO507N17|Anastrepha_fraterculus|COIN5P|MN454458
AACATTATATTTCATTTTTGGAGCATGAGCTGGAATAGTAGGAACATCTCTTAGAATTCTAATTCGAACTGAATTAGGACATCCAGGAGCCTTAATTGGAGATGATCAAATTTATAATGTAATTGTAACAGCTCACGCATTTGTAATAATTTTTTTTATAGTAATACCTATTATAATTGGAGGATTCGGAAATTGATTAGTACCTTTGATATTAGGAGCACCTGATATAGCATTCCCACGAATAAATAATATAAGATTTTGATTATTACCTCCTTCTCTTACACTATTACTAGTAAGTAGTATAGTAGAAAACGGAGCTGGTACAGGATGAACTGTTTATCCTCCATTATCATCTTTAATCGCTCATGGAGGAGCTTCAGTAGATTTAGCTATTTTTTCATTACATTTAGCTGGAATTTCATCAATTCTAGGAGCAGTAAATTTTATTACAACAGTAATTAATATACGATCTACTGGTATAACATTTGATCGAATACCTTTATTTGTATGAGCTGTAGTATTAACAGCACTATTATTACTTTTATCTTTACCAGTACTAGCTGGTGCAATTACTATATTATTAACTGACCGAAACTTAAATACATCTTTTTTTGATCCTGCTGGAGGAGGAGATCCAATTTTATATCAACATTTATTT
>SENTO508N17|Anastrepha_fraterculus|COIN5P|MN454439
AACATTATATTTCATTTTTGGAGCATGAGCTGGAATAGTAGGAACATCTCTTAGAATTCTAATTCGAACTGAATTAGGACATCCAGGAGCCTTAATTGGAGATGATCAAATTTATAATGTAATTGTAACAGCTCACGCATTTGTAATAATTTTTTTTATAGTAATACCTATTATAATTGGAGGATTCGGAAATTGATTAGTACCTTTGATATTAGGAGCACCTGATATAGCATTCCCACGAATAAATAATATAAGATTTTGATTATTACCTCCTTCTCTTACACTATTACTAGTAAGTAGTATAGTAGAAAACGGAGCTGGTACAGGATGAACTGTTTATCCTCCATTATCATCTTTAATCGCTCATGGAGGAGCTTCAGTAGATTTAGCTATTTTTTCATTACATTTAGCTGGAATTTCATCAATTCTAGGAGCAGTAAATTTTATTACAACAGTAATTAATATACGATCTACTGGTATAACATTTGATCGAATACCTTTATTTGTATGAGCTGTAGTATTAACAGCACTATTATTACTTTTATCTTTACCAGTACTAGCTGGTGCAATTACTATATTATTAACTGACCGAAACTTAAATACATCTTTTTTTGATCCTGCTGGAGGAGGAGATCCAATTTTATATCAACATTTATTT
>SENTO509N17|Anastrepha_fraterculus|COIN5P|MN454429
AACATTATATTTCATTTTTGGAGCATGAGCTGGAATAGTAGGAACATCTCTTAGAATTCTAATTCGAACTGAATTAGGACATCCAGGAGCCTTAATTGGAGATGATCAAATTTATAATGTAATTGTAACAGCTCACGCATTTGTAATAATTTTTTTTATAGTAATACCTATTATAATTGGAGGATTCGGAAATTGATTAGTACCTTTGATATTAGGAGCACCTGATATAGCATTCCCACGAATAAATAATATAAGATTTTGATTATTACCTCCTTCTCTTACACTATTACTAGTAAGTAGTATAGTAGAAAACGGAGCTGGTACAGGATGAACTGTTTATCCTCCATTATCATCTTTAATCGCTCATGGAGGAGCTTCAGTAGATTTAGCTATTTTTTCATTACATTTAGCTGGAATTTCATCAATTCTAGGAGCAGTAAATTTTATTACAACAGTAATTAATATACGATCTACTGGTATAACATTTGATCGAATACCTTTATTTGTATGAGCTGTAGTATTAACAGCACTATTATTACTTTTATCTTTACCAGTACTAGCTGGTGCAATTACTATATTATTAACTGACCGAAACTTAAATACATCTTTTTTTGATCCTGCTGGAGGAGGAGATCCAATTTTATATCAACATTTATTT
>SENTO510N17|Anastrepha_fraterculus|COIN5P|MN454454
AACATTATATTTCATTTTTGGAGCATGAGCTGGAATAGTAGGAACATCTCTTAGAATTCTAATTCGAACTGAATTAGGACATCCAGGAGCCTTAATTGGAGATGATCAAATTTATAATGTAATTGTAACAGCTCACGCATTTGTAATAATTTTTTTTATAGTAATACCTATTATAATTGGAGGATTCGGAAATTGATTAGTACCTTTGATATTAGGAGCACCTGATATAGCATTCCCACGAATAAATAATATAAGATTTTGATTATTACCTCCTTCTCTTACACTATTACTAGTAAGTAGTATAGTAGAAAACGGAGCTGGTACAGGATGAACTGTTTATCCTCCATTATCATCTTTAATCGCTCATGGAGGAGCTTCAGTAGATTTAGCTATTTTTTCATTACATTTAGCTGGAATTTCATCAATTCTAGGAGCAGTAAATTTTATTACAACAGTAATTAATATACGATCTACTGGTATAACATTTGATCGAATACCTTTATTTGTATGAGCTGTAGTATTAACAGCACTATTATTACTTTTATCTTTACCAGTACTAGCTGGTGCAATTACTATATTATTAACTGACCGAAACTTAAATACATCTTTTTTTGATCCTGCTGGAGGAGGAGATCCAATTTTATATCAACATTTATTT
>SENTO512N17|Anastrepha_fraterculus|COIN5P|MN454425
AACATTATATTTCATTTTTGGAGCATGAGCTGGAATAGTAGGAACATCTCTTAGAATTCTAATTCGAACTGAATTAGGACATCCAGGAGCCTTAATTGGAGATGATCAAATTTATAATGTAATTGTAACAGCTCACGCATTTGTGATAATTTTTTTTATAGTAATACCTATTATAATTGGAGGATTTGGAAATTGATTAGTACCTTTAATATTAGGAGCACCTGATATAGCATTCCCACGAATAAATAATATAAGATTTTGATTATTACCTCCTTCTCTTACACTATTACTAGTAAGTAGTATAGTAGAAAACGGAGCTGGTACAGGATGAACTGTTTATCCTCCATTATCATCTCTAATCGCTCATGGAGGAGCTTCAGTAGATTTAGCCATTTTTTCATTACATTTAGCTGGAATTTCATCAATTCTAGGAGCAGTAAATTTTATCACAACAGTAATTAATATACGATCTACTGGTATAACATTTGATCGAATACCTTTATTTGTATGAGCTGTAGTATTAACAGCACTATTATTACTTTTATCTTTACCAGTACTAGCTGGTGCAATTACTATATTATTAACTGACCGAAACTTAAATACATCTTTTTTTGATCCTGCTGGAGGAGGAGATCCAATTTTATACCAACATTTATTT
>SENTO515N17|Anastrepha_distincta|COIN5P|MN454489
AACATTATATTTTATTTTTGGAGCATGAGCTGGGATAGTAGGGACATCTCTTAGAATTCTGATTCGAACTGAATTAGGACATCCAGGAGCCTTAATTGGAGATGACCAAATTTATAATGTAATTGTAACAGCTCACGCATTTGTAATAATTTTTTTTATAGTAATACCTATTATAATTGGAGGATTTGGAAATTGATTAGTACCTTTGATATTAGGAGCACCTGATATAGCATTCCCACGAATAAATAATATAAGATTTTGATTATTACCTCCTTCTCTTACACTATTACTAGTAAGTAGTATAGTAGAAAACGGAGCTGGTACAGGATGAACTGTTTATCCTCCATTATCATCTCTAATCGCTCATGGAGGAGCTTCAGTAGATTTAGCTATTTTTTCATTACATCTAGCTGGAATTTCATCAATTCTAGGAGCAGTAAATTTTATTACAACAGTAATTAATATGCGATCTACTGGTATAACATTTGATCGAATACCTTTATTTGTATGAGCTGTAGTATTAACAGCTCTATTATTACTTTTGTCTTTACCAGTACTAGCTGGTGCAATTACTATATTATTAACTGACCGAAATTTAAATACATCTTTTTTTGATCCTGCTGGAGGAGGAGACCCAATTTTATACCAACATTTATTT
>SENTO517N17|Anastrepha_distincta|COIN5P|MN454440
AACATTATATTTCATTTTTGGAGCATGAGCTGGAATAGTAGGAACATCTCTTAGAATTCTAATTCGAACTGAATTAGGACATCCAGGAGCCTTAATTGGAGATGATCAAATTTATAATGTAATTGTAACAGCTCACGCATTTGTGATAATTTTTTTTATAGTAATACCTATTATAATTGGAGGATTTGGAAATTGATTAGTACCTTTAATATTAGGAGCACCTGATATAGCATTCCCACGAATAAATAATATAAGATTTTGATTATTACCTCCTTCTCTTACACTATTACTAGTAAGTAGTATAGTAGAAAACGGAGCTGGTACAGGATGAACTGTTTATCCTCCATTATCATCTCTAATCGCTCATGGAGGAGCTTCAGTAGATTTAGCCATTTTTTCATTACATTTAGCTGGAATTTCATCAATTCTAGGAGCAGTAAATTTTATCACAACAGTAATTAATATACGATCTACTGGTATAACATTTGATCGAATACCTTTATTTGTATGAGCTGTAGTATTAACAGCACTATTATTACTTTTATCTTTACCAGTACTAGCTGTTGCAATTACTATATTATTAACTGACCGAAACTTAAATACATCTTTTTNNNNNNNNNNNNNNNNNNNNNNNNNNNNNNNNNNNNNNNNNNNNNNN
>SENTO518N17|Anastrepha_distincta|COIN5P|MN454465
AACATTATATTTTATTTTTGGAGCATGAGCTGGGATAGTAGGGACATCTCTTAGAATTCTGATTCGAACTGAATTAGGACATCCAGGAGCCTTAATTGGAGATGACCAAATTTATAATGTAATTGTAACAGCTCACGCATTTGTAATAATTTTTTTTATAGTAATACCTATTATAATTGGAGGATTTGGAAATTGATTAGTACCTTTGATATTAGGAGCACCTGATATAGCATTCCCACGAATAAATAATATAAGATTTTGATTATTACCTCCTTCTCTTACACTATTACTAGTAAGTAGTATAGTAGAAAACGGAGCTGGTACAGGATGAACTGTTTATCCTCCATTATCATCTCTAATCGCTCATGGAGGAGCTTCAGTAGATTTAGCTATTTTTTCATTACATCTAGCTGGAATTTCATCAATTCTAGGAGCAGTAAATTTTATTACAACAGTAATTAATATGCGATCTACTGGTATAACATTTGATCGAATACCTTTATTTGTATGAGCTGTAGTATTAACAGCACTATTATTACTTTTGTCTTTACCAGTACTAGCTGGTGCAATTACTATATTATTAACTGACCGAAATTTAAATACATCTTTTTTTGATCCTGCTGGAGGAGGAGACCCAATTTTATACCAACATTTATTT
>SENTO519N17|Anastrepha_distincta|COIN5P|MN454453
AACATTATATTTTATTTTCGGAGCATGAGCTGGAATAGTAGGAACATCTCTTAGAATTCTAATTCGAACTGAATTAGGACATCCAGGAGCCTTAATTGGAGATGATCAAATTTATAATGTAATTGTAACAGCTCACGCATTTGTGATAATTTTTTTTATAGTAATACCTATTATAATTGGAGGGTTTGGAAATTGATTAGTACCTTTGATGCTAGGAGCACCTGATATAGCATTCCCACGAATAAATAATATAAGATTTTGGTTATTACCTCCTTCTCTTACACTATTACTAGTAAGTAGTATAGTGGAAAATGGAGCTGGTACAGGATGAACTGTTTACCCTCCATTATCATCTCTAATCGCTCATGGAGGAGCTTCAGTAGATTTAGCCATTTTTTCATTACATTTAGCTGGAATTTCATCAATTCTAGGAGCAGTAAATTTTATTACAACAGTAATTAATATACGATCTACTGGTATAACATTTGATCGAATACCTTTATTTGTATGAGCTGTAGTATTAACAGCTCTATTATTACTTTTATCTTTACCAGTACTAGCTGGTGCAATTACTATACTATTAACTGACCGAAATTTAAATACATCTTTTTTTGACCCTGCTGGAGGAGGAGATCCAATTTTATACCAACATTTATTT
>SENTO520N17|Anastrepha_distincta|COIN5P|MN454431
AACATTATATTTTATTTTCGGAGCATGAGCTGGAATAGTAGGAACATCTCTTAGAATTCTAATTCGAACTGAATTAGGACATCCAGGAGCCTTAATTGGAGATGATCAAATTTATAATGTAATTGTAACAGCTCACGCATTTGTGATAATTTTTTTTATAGTAATACCTATTATAATTGGAGGGTTTGGAAATTGATTAGTACCTTTGATGCTAGGAGCACCTGATATAGCATTCCCACGAATAAATAATATAAGATTTTGGTTATTACCTCCTTCTCTTACACTATTACTAGTAAGTAGTATAGTGGAAAATGGAGCTGGTACAGGATGAACTGTTTACCCTCCATTATCATCTCTAATCGCTCATGGAGGAGCTTCAGTAGATTTAGCCATTTTTTCATTACATTTAGCTGGAATTTCATCAATTCTAGGAGCAGTAAATTTTATTACAACAGTAATTAATATACGATCTACTGGTATAACATTTGATCGAATACCTTTATTTGTATGAGCTGTAGTATTAACAGCTCTATTATTACTTTTATCTTTACCAGTACTAGCTGGTGCAATTACTATACTATTAACTGACCGAAATTTAAATACATCTTTTTTTGACCCTGCTGGAGGAGGAGATCCAATTTTATACCAACATTTATTT
>SENTO525N17|Anastrepha_distincta|COIN5P|MN454473
AACATTATATTTTATTTTCGGAGCATGAGCTGGAATAGTAGGAACATCTCTTAGAATTCTAATTCGAACTGAATTAGGACATCCAGGAGCCTTAATTGGAGATGATCAAATTTATAATGTAATTGTAACAGCTCACGCATTTGTGATAATTTTTTTTATAGTAATACCTATTATAATTGGAGGGTTTGGAAATTGATTAGTACCTTTGATACTAGGAGCACCTGATATAGCATTCCCACGAATAAATAATATAAGATTTTGGTTATTACCTCCTTCTCTTACACTATTACTAGTAAGTAGCATAGTGGAAAATGGAGCTGGTACAGGATGAACTGTTTACCCTCCATTATCATCTCTAATCGCTCATGGAGGAGCTTCAGTAGATTTAGCCATTTTTTCATTACATTTAGCTGGAATTTCATCAATTCTAGGAGCAGTAAATTTTATTACAACAGTAATTAATATACGATCTACTGGTATAACATTTGATCGAATACCTTTATTTGTATGAGCTGTAGTATTAACAGCTCTATTATTACTTTTATCTTTACCAGTACTAGCTGGTGCAATTACTATACTATTAACTGACCGAAATTTAAATACATCTTTTTTTGACCCTGCTGGAGGAGGAGATCCAATTTTATACCAACATTTATTT
>SENTO527N17|Anastrepha_distincta|COIN5P|MN454491
AACATTATATTTTATTTTCGGAGCATGAGCTGGAATAGTAGGAACATCTCTTAGAATTCTAATTCGAACTGAATTAGGACATCCAGGAGCCTTAATTGGAGATGATCAAATTTATAATGTAATTGTAACAGCTCACGCATTTGTGATAATTTTTTTTATAGTAATACCTATTATAATTGGAGGGTTTGGAAATTGATTAGTACCTTTGATGCTAGGAGCACCTGATATAGCATTCCCACGAATAAATAATATAAGATTTTGGTTATTACCTCCTTCTCTTACACTATTACTAGTAAGTAGTATAGTGGAAAATGGAGCTGGTACAGGATGAACTGTTTACCCTCCATTATCATCTCTAATCGCTCATGGAGGAGCTTCAGTAGATTTAGCCATTTTTTCATTACATTTAGCTGGAATTTCATCAATTCTAGGAGCAGTAAATTTTATTACAACAGTAATTAATATACGATCTACTGGTATAACATTTGATCGAATACCTTTATTTGTATGAGCTGTAGTATTAACAGCTCTATTATTACTTTTATCTTTACCAGTACTAGCTGGTGCAATTACTATACTATTAACTGACCGAAATTTAAATACATCTTTTTTTGACCCTGCTGGAGGAGGAGATCCAATTTTATACCAACATTTATTT
>SENTO529N17|Anastrepha_distincta|COIN5P|MN454422
AACATTATATTTTATTTTTGGAGCATGAGCTGGGATAGTAGGGACATCTCTTAGAATTCTGATTCGAACTGAATTAGGACATCCAGGAGCCTTAATTGGAGATGACCAAATTTATAATGTAATTGTAACAGCTCACGCATTTGTAATAATTTTTTTTATAGTAATACCTATTATAATTGGAGGATTTGGAAATTGATTAGTACCTTTGATATTAGGAGCACCTGATATAGCATTCCCACGAATAAATAATATAAGATTTTGATTATTACCTCCTTCTCTTACACTATTACTAGTAAGTAGTATAGTAGAAAACGGAGCTGGTACAGGATGAACTGTTTATCCTCCATTATCATCTCTAATCGCTCATGGAGGAGCTTCAGTAGATTTAGCTATTTTTTCATTACATCTAGCTGGAATTTCATCAATTCTAGGAGCAGTAAATTTTATTACAACAGTAATTAATATGCGATCTACTGGTATAACATTTGATCGAATACCTTTATTTGTATGAGCTGTAGTATTAACAGCTCTATTATTACTTTTGTCTTTACCAGTACTAGCTGGTGCAATTACTATATTATTAACTGACCGAAATTTAAATACATCTTTTTTTGATCCTGCTGGAGGAGGAGACCCAATTTTATACCAACATTTATTT
>SENTO530N17|Anastrepha_distincta|COIN5P|MN454426
AACATTATATTTTATTTTTGGAGCATGAGCTGGAATAGTAGGAACATCTCTTAGAATTCTAATTCGAACTGAATTAGGACATCCAGGAGCCTTAATTGGAGATGATCAAATTTATAATGTAATTGTAACAGCTCACGCATTTGTGATAATTTTTTTTATAGTAATACCTATTATAATTGGAGGGTTTGGAAATTGATTAGTACCTTTGATACTAGGAGCCCCTGATATAGCATTCCCACGAATAAATAATATAAGATTTTGGTTATTACCTCCTTCTCTTACACTATTACTAGTAAGTAGTATAGTGGAAAATGGAGCTGGTACAGGATGAACTGTTTATCCTCCATTATCATCTCTAATCGCTCATGGAGGAGCTTCAGTAGATTTAGCCATTTTTTCATTACATTTAGCTGGAATTTCATCAATTCTAGGAGCAGTAAATTTTATTACAACAGTAATTAATATACGATCTACTGGTATAACATTTGATCGAATACCTTTATTTGTATGAGCTGTAGTATTAACAGCTCTATTATTACTTTTATCTTTACCAGTACTAGCTGGTGCAATTACTATATTATTAACTGACCGAAATTTAAATACATCTTTTTTTGACCCTGCTGGAGGAGGAGACCCAATTTTATACCAACATTTATTT
>SENTO531N17|Anastrepha_distincta|COIN5P|MN454470
AACATTATATTTTATTTTCGGAGCATGAGCTGGAATAGTAGGAACATCTCTTAGAATTCTAATTCGAACTGAATTAGGACATCCAGGAGCCTTAATTGGAGATGATCAAATTTATAATGTAATTGTAACAGCTCACGCATTTGTGATAATTTTTTTTATAGTAATACCTATTATAATTGGAGGGTTTGGAAATTGATTAGTACCTTTGATACTAGGAGCACCTGATATAGCATTCCCACGAATAAATAATATAAGATTTTGGTTATTACCTCCTTCTCTTACACTATTACTAGTAAGTAGTATAGTGGAAAATGGAGCTGGTACAGGATGAACTGTTTACCCTCCATTATCATCTCTAATCGCTCATGGAGGAGCTTCAGTAGATTTAGCCATTTTTTCATTACATTTAGCTGGAATTTCATCAATTCTAGGAGCAGTAAATTTTATTACAACAGTAATTAATATACGATCTACTGGTATAACATTTGATCGAATACCTTTATTTGTATGAGCTGTAGTATTAACAGCTCTATTATTACTTTTATCTTTACCAGTACTAGCTGGTGCAATTACTATACTATTAACTGACCGAAATTTAAATACATCTTTTTTTGACCCTGCTGGAGGAGGAGATCCAATTTTATACCAACATTTATTT
>SENTO532N17|Anastrepha_distincta|COIN5P|MN454485
AACATTATATTTTATTTTCGGAGCATGAGCTGGAATAGTAGGAACATCTCTTAGAATTCTAATTCGAACTGAATTAGGACATCCAGGAGCCTTAATTGGAGATGATCAAATTTATAATGTAATTGTAACAGCTCACGCATTTGTGATAATTTTTTTTATAGTAATACCTATTATAATTGGAGGGTTTGGAAATTGATTAGTACCTTTGATACTAGGAGCACCTGATATAGCATTCCCACGAATAAATAATATAAGATTTTGGTTATTACCTCCTTCTCTTACACTATTACTAGTAAGTANTATAGTGGAAAATGGAGCTGGTACAGGATGAACTGTTTACCCTCCATTATCATCTCTAATCGCTCATGGAGGAGCTTCANTAGAATTAGCCATTTTTTCATTACATTTAGCTGGAATTTCATCAATTCTAGGAGCAGTAAATTTTATTACAACAGTAATTAATATACGATCTACTGGTATAACATTTGATCGAATACCTTTATTTGTATGAGCTGTAGTATTAACAGCTCTATTATTACTTTTATCTTTACCAGTACTAGCTGGTGCAATTACTATACTATTAACTGACCGAAATTTAAATACATCTTTTTTTGACCCTGCTGGAGGAGGAGATCCAATTTTATACCAACATTTATTT
>SENTO534N17|Anastrepha_distincta|COIN5P|MN454416
AACATTATATTTTATTTTTGGAGCATGAGCTGGGATAGTAGGGACATCTCTTAGAATTCTGATTCGAACTGAATTAGGACATCCAGGAGCCTTAATTGGAGATGACCAAATTTATAATGTAATTGTAACAGCTCACGCATTTGTAATAATTTTTTTTATAGTAATACCTATTATAATTGGAGGATTTGGAAATTGATTAGTACCTTTGATATTAGGAGCACCTGATATAGCATTCCCACGAATAAATAATATAAGATTTTGATTATTACCTCCTTCTCTTACACTATTACTAGTAAGTAGTATAGTAGAAAACGGAGCTGGTACAGGATGAACTGTTTATCCTCCATTATCATCTCTAATCGCTCATGGAGGAGCTTCAGTAGATTTAGCTATTTTTTCATTACATCTAGCTGGAATTTCATCAATTCTAGGAGCAGTAAATTTTATTACAACAGTAATTAATATGCGATCTACTGGTATAACATTTGATCGAATACCTTTATTTGTATGAGCTGTAGTATTAACAGCACTATTATTACTTTTGTCTTTACCAGTACTAGCTGGTGCAATTACTATATTATTAACTGACCGAAATTTAAATACATCTTTTTTTGATCCTGCTGGAGGAGGAGACCCAATTTTATACCAACATTTATTT
>SENTO541N17|Anastrepha_distincta|COIN5P|MN454460
AACATTATATTTTATTTTTGGAGCATGAGCTGGAATAGTAGGAACATCTCTTAGAATTCTAATTCGAACTGAATTAGGACATCCAGGAGCCTTAATTGGAGATGATCAAATTTATAATGTAATTGTAACAGCTCACGCATTTGTGATAATTTTTTTTATAGTAATACCTATTATAATTGGAGGGTTTGGAAATTGATTAGTACCTTTGATACTAGGAGCCCCTGATATAGCATTCCCACGAATAAATAATATAAGATTTTGGTTATTACCTCCTTCTCTTACACTATTACTAGTAAGTAGTATAGTGGAAAATGGAGCTGGTACAGGATGAACTGTTTATCCTCCATTATCATCTCTAATCGCTCATGGAGGAGCTTCAGTAGATTTAGCCATTTTTTCATTACATTTAGCTGGAATTTCATCAATTCTAGGAGCAGTAAATTTTATTACAACAGTAATTAATATACGATCTACTGGTATAACATTTGATCGAATACCTTTATTTGTATGAGCTGTAGTATTAACAGCTCTATTATTACTTTTATCTTTACCAGTATTAGCTGGTGCAATTACTATATTATTAACTGACCGAAATTTAAATACATCTTTTTTTGACCCTGCTGGAGGAGGAGACCCAATTTTATACCAACATTTATTT
>SENTO545N17|Anastrepha_distincta|COIN5P|MN454471
AACATTATATTTTATTTTTGGAGCATGAGCTGGAATAGTAGGAACATCTCTTAGAATTCTAATTCGAACTGAATTAGGACATCCAGGAGCCTTAATTGGAGATGATCAAATTTATAATGTAATTGTAACAGCTCACGCATTTGTGATAATTTTTTTTATAGTAATACCTATTATAATTGGAGGGTTTGGAAATTGATTAGTACCTTTGATACTAGGAGCCCCTGATATAGCATTCCCACGAATAAATAATATAAGATTTTGGTTATTACCTCCTTCTCTTANNNNNNNNNNNNNNNNNNNNNNNNNNNNNNNNNNNNNNNNNNNNNNNNNNNNNNNNNNNNNNNNNNNNNNNNNNNNNNNNNNNNNNNNNNNNNNNNNNNNNNNNNNNNNNNNNNNNNNNNNNNNNNNNNNNNNNNNNNNNNNNNNNNNNNNNNNNNNNNNNNNNNNNNNNNNNNNNNNNNNNNNNNNNNNNNNNNNNNNNNNNNNNNNNNNNNNNNNNNNNNNNNNNNNNNNNNNNNNNNNNNNNNNNNNNNNNNNNNNNNNNNNNNNNNNNNNNNNNNNNNNNNNNNNNNNNNNNNNNNNNNNNNNNNNNNNNNNNNNNNNNNNNNNNNNNNNNNNNNNNNNNNNNNNNNNNNNNNNNNNNNNNNNNNNNNNNNNN
>SENTO547N17|Ceratitis_capitata|CCDBN29866NF12
AACTTTATATTTTATTTTTGGAGCATGAGCTGGAATAGTAGGAACATCCTTAAGAATTTTAATTCGAGCTGAATTAGGACATCCAGGAGCATTAAATGGAGATGATCAAATTTATAATGTAATTGTTACTGCCCATGCTTTTGTAATAATTTTTTTCATAGTTATACCTATTATAATTGGAGGATTTGGTAATTGATTAGTACCTTTAATACTTGGAGCACCAGATATAGCATTTCCTCGAATAAATAATATAAGTTTTTGATTATTACCTCCTTCCCTTACATTATTATTAGTAAGTAGTATAGTAGAAAATGGAGCTGGAACAGGTTGAACAGTTTACCCTCCTCTTTCTTCTGTGATTGCTCATGGAGGTGCTTCTGTTGACTTAGCAATTTTTTCTCTTCATTTAGCTGGAATTTCTTCTATTTTAGGAGCTGTAAATTTTATCACAACAGTAATTAATATACGATCTACCGGAATTTCATTCGACCGAATACCTTTATTTGTTTGAGCAGTAGTTCTTACTGCACTACTTCTATTATTATCTTTACCAGTTTTAGCCGGAGCTATTACTATATTATTAACAGATCGAAATTTAAATACTTCATTCTTTGACCCGGCTGGAGGAGGAGACCCTATTTTATACCAACATTTATTT
>SENTO469N17|Ceratitis_capitata|CCDBN29865NH05
AACTTTATATTTTATTTTTGGAGCATGAGCTGGAATAGTAGGAACATCCTTAAGAATTTTAATTCGAGCTGAATTAGGACATCCAGGAGCATTAATTGGAGATGATCAAATTTATAATGTAATTGTTACTGCCCATGCTTTTGTAATAATTTTTTTCATAGTTATACCTATTATAATTGGAGGATTTGGTAATTGATTAGTACCTTTAATACTTGGAGCACCAGATATAGCATTTCCTCGAATAAATAATATAAGTTTTTGATTATTACCTCCTTCCCTTACATTATTATTAGTAAGTAGTATAGTAGAAAATGGAGCTGGAACAGGTTGAACAGTTTACCCTCCTCTTTCTTCTGTGATTGCTCATGGAGGTGCTTCTGTTGACTTAGCAATTTTTTCTCTTCATTTAGCTGGAATTTCTTCTATTTTAGGGGCTGTAAATTTTATCACAACAGTAATTAATATACGATCTACCGGAATTTCATTCGACCGAATACCTTTATTTGTTTGAGCAGTAGTTCTTACTGCACTACTTCTATTATTATCTTTACCAGTTTTAGCAGGAGCTATTACTATATTATTAACAGATCGAAATTTAAATACTTCATTCTTTGACCCAGCTGGAGGAGGAGACCCTATTTTATACCAACATTTATTT
>SENTO472N17|Ceratitis_capitata|CCDBN29865NH08
AACTTTATATTTTATTTTTGGAGCATGAGCTGGAATAGTAGGAACATCCTTAAGAATTTTAATTCGAGCTGAATTAGGACATCCAGGAGCATTAATTGGAGATGATCAAATTTATAATGTAATTGTTACTGCCCATGCTTTTGTAATAATTTTTTTCATAGTTATACCTATTATAATTGGAGGATTTGGTAATTGATTAGTACCTTTAATACTTGGAGCACCAGATATAGCATTTCCTCGAATAAATAATATAAGTTTTTGATTATTACCTCCTTCCCTTACATTATTATTAGTAAGTAGTATAGTAGAAAATGGAACTGGAACAGGTTGAACAGTTTACCCTCCTCTTTCTTCTGTGATTGCTCATGGAGGTGCTTCTGTTGACTTAGCAATTTTTTCTCTTCATTTAGCTGGAATTTCTTCTATTTTAGGGGCTGTAAATTTTATCACAACAGTAATTAATATACGATCTACCGGAATTTCATTCGACCGAATACCTTTATTTGTTTGAGCAGTAGTTCTTACTGCACTACTTCTATTATTATCTTTACCAGTTTTAGCAGGAGCTATTACTATATTATTAACAGATCGAAATTTAAATACTTCATTCTTTGACCCAGCTGGAGGAGGAGACCCTATTTTATACCAACATTTATTT
>SENTO473N17|Trupanea_metoeca|CCDBN29865NH09
AACTTTATATTTTATTTTTGGAGCTTGAGCAGGAATAATTGGAACTTCATTAAGAATTTTAATTCGAGCTGAATTAGGACATCCAGGTGCTTTAATTGGAAATGACCAAATTTATAATGTAATTGTTACTTCTCATGCATTTATCATAATTTTTTTTATAGTTATACCTATTATAATTGGTGGATTCGGAAATTGATTAGTTCCTCTTATATTAGGAGCTCCTGATATAGCCTTTCCACGAATAAATAATATAAGTTTTTGGTTATTACCTCCTTCCCTTACATTATTATTAGTCAGAAGTCTAGTAGAAAATGGAGCTGGAACAGGATGAACTGTCTATCCACCTCTTTCATCAGTTATTGCTCATGGTGGAGCTTCTGTTGATTTAGCAATTTTTTCTTTACATTTAGCAGGAATTTCATCAATCTTAGGGGCAGTAAATTTTATTACAACCATTATTAATATACGATCAACAGGTATTACTTTTGATCGAATACCTTTATTTGTTTGAGCTGTTATTTTAACGGCTATTTTACTTTTATTATCATTACCAGTCTTAGCAGGTGCAATTACAATATTATTAACAGATCGAAATTTAAATACTTCATTTTTTGATCCTGCAGGAGGTGGTGATCCTATTTTATACCAACATTTATTT
>SENTO468N17|Bactrocera_dorsalis|CCDBN29865NH04
AACTTTATATTTTATCTTCGGAGCCTGAGCAGGAATAGTAGGAACATCCCTTAGAATTTTAGTCCGAGCTGAACTCGGTCACCCAGGAGCTTTAATCGGTGACGATCAAATTTATAATGTAATTGTAACAGCTCATGCTTTCGTAATAATTTTCTTTATAGTTATACCAATTATAATTGGTGGATTTGGAAATTGACTTGTTCCTTTAATATTAGGAGCTCCCGATATAGCATTTCCACGAATGAATAATATAAGATTTTGATTATTACCTCCTTCCCTTACATTACTATTAGTAAGAAGTATAGTAGAAAACGGAGCTGGTACAGGTTGAACAGTTTACCCACCCCTATCATCTGTTATTGCACACGGAGGAGCTTCAGTTGACCTAGCTATTTTTTCACTTCACTTAGCAGGTATTTCCTCAATTTTAGGAGCAGTAAATTTCATTACAACAGTAATTAATATACGATCGACAGGAATCACCTTTGATCGAATACCTCTATTCGTTTGAGCAGTTGTATTAACAGCTTTATTACTTTTATTATCATTACCAGTTTTAGCAGGAGCTATTACTATATTACTAACAGACCGAAACTTAAATACTTCCTTTTTTGACCCTGCCGGAGGGGGAGATCCTATTCTTTACCAACATTTATTT
>SENTO467N17|Bactrocera_dorsalis|CCDBN29865NH03
AACTTTATATTTTATCTTCGGAGCCTGAGCAGGAATAGTAGGAACATCCCTTAGAATTTTAGTCCGAGCTGAACTCGGTCACCCAGGAGCTTTAATCGGTGACGATCAAATTTATAATGTAATTGTAACAGCTCATGCTTTCGTAATAATTTTCTTTATAGTTATACCAATTATAATTGGTGGATTTGGAAATTGACTTGTTCCTTTAATATTAGGAGCTCCCGATATAGCATTTCCACGAATGAATAATATAAGATTTTGATTATTACCTCCTTCCCTTACATTACTATTAGTAAGAAGTATAGTAGAAAACGGAGCTGGTACAGGTTGAACAGTTTACCCACCCCTATCATCTGTTATTGCACACGGAGGAGCTTCAGTTGACCTAGCTATTTTTTCACTTCACTTAGCAGGTATTTCCTCAATTTTAGGAGCAGTAAATTTCATTACAACAGTAATTAATATACGATCGACAGGAATCACCTTTGATCGAATACCTCTATTCGTTTGAGCAGTTGTATTAACAGCTTTATTACTTTTATTATCATTACCAGTTTTAGCAGGAGCTATTACTATATTACTAACAGACCGAAACTTAAATACTTCCTTTTTTGACCCTGCCGGAGGGGGAGATCCTATTCTTTACCAACATTTATTT
>SENTO466N17|Bactrocera_dorsalis|CCDBN29865NH02
AACTTTATATTTTATCTTTGGAGCCTGAGCAGGAATAGTAGGAACATCCCTTAGAATTTTAGTCCGAGCTGAACTCGGTCACCCAGGAGCTTTAATCGGTGACGATCAAATTTATAATGTAATTGTAACAGCTCATGCTTTCGTAATAATTTTCTTTATAGTTATACCAATTATAATTGGTGGATTTGGAAATTGACTTGTTCCTTTAATATTAGGAGCTCCCGATATAGCATTTCCACGAATGAATAATATAAGATTTTGATTATTACCTCCTTCCCTTACATTACTATTAGTAAGAAGTATAGTAGAAAACGGAGCTGGTACAGGTTGAACAGTTTACCCACCCCTATCATCTGTTATTGCACACGGAGGAGCTTCAGTTGACCTAGCTATTTTTTCACTTCACTTAGCGGGTATTTCCTCAATTTTAGGAGCAGTAAATTTCATTACAACAGTAATTAATATACGATCAACAGGAATCACCTTTGATCGAATACCTCTATTCGTTTGAGCAGTTGTATTAACAGCTTTATTACTTTTATTATCATTACCAGTTTTAGCAGGGGCTATTACTATACTACTAACAGACCGAAACTTAAATACTTCCTTTTTTGACCCTGCCGGAGGAGGAGATCCTATTCTTTACCAACATTTATTT
>SENTO464N17|Bactrocera_dorsalis|CCDBN29865NG12
AACTTTATATTTTATCTTCGGAGCCTGAGCAGGAATAGTAGGAACATCCCTTAGAATTTTAGTCCGAGCTGAACTCGGTCACCCAGGAGCTTTAATCGGTGACGATCAAATTTATAATGTAATTGTAACAGCTCATGCTTTCGTAATAATTTTCTTTATAGTTATACCAATTATAATTGGTGGATTTGGAAATTGACTTGTTCCTTTAATATTAGGAGCTCCTGATATAGCATTTCCACGAATGAATAATATAAGATTTTGATTATTACCTCCTTCCCTTACATTACTATTAGTAAGAAGTATAGTAGAAAACGGAGCTGGTACAGGTTGAACAGTTTACCCACCCCTATCATCTGTTATTGCACACGGAGGAGCTTCAGTTGACCTAGCTATTTTTTCACTTCACTTAGCGGGTATTTCCTCAATTTTAGGAGCAGTAAATTTCATTACAACAGTAATTAATATACGATCAACAGGAATCACCTTTGATCGAATACCTCTATTCGTTTGAGCAGTTGTATTAACAGCTTTATTACTTTTATTATCATTACCAGTTTTAGCAGGGGCTATTACTATACTACTAACAGACCGAAACTTAAATACTTCCTTTTTTGACCCTGCCGGAGGAGGAGATCCTATTCTTTACCAACATTTATTT
